# Supplementary material for: A facile dual-template-directed successive assembly approach to hollow multi-shell mesoporous metal–organic framework particles
Source: Nat Commun. 2023 Dec 5;14:8062. doi: 10.1038/s41467-023-43259-2 (PMC10698178; doi:10.1038/s41467-023-43259-2)
Supplement: Supplementary file 3 — Source Data [file 41467_2023_43259_MOESM3_ESM.xlsx]

## Sheet: Figure 1i
3S-mesoUiO-66-NH2 HoMSs		microporous UiO-66-NH2 crystals
2θ (degrees)	Intensity (a.u.)	2θ (degrees)	Intensity (a.u.)
5	4389	5	303
5.22588	4386	5.22588	270
5.45175	4371	5.45175	275
5.67763	4366	5.67763	254
5.90351	4397	5.90351	258
6.12939	4398	6.12939	245
6.35526	4450	6.35526	252
6.58114	4612	6.58114	380
6.80702	4911	6.80702	745
7.03289	6117	7.03289	2418
7.25877	11878	7.25877	10070
7.48465	6215	7.48465	1414
7.71052	4657	7.71052	354
7.9364	4559	7.9364	379
8.16228	4822	8.16228	917
8.38815	6925	8.38815	3543
8.61403	5036	8.61403	668
8.83991	4309	8.83991	195
9.06579	4228	9.06579	164
9.29166	4193	9.29166	158
9.51754	4210	9.51754	174
9.74342	4151	9.74342	175
9.96929	4175	9.96929	147
10.1952	4156	10.1952	156
10.421	4146	10.421	141
10.6469	4147	10.6469	133
10.8728	4147	10.8728	147
11.0987	4149	11.0987	147
11.3246	4143	11.3246	143
11.5504	4174	11.5504	176
11.7763	4320	11.7763	330
12.0022	4736	12.0022	699
12.2281	4201	12.2281	145
12.4539	4140	12.4539	149
12.6798	4141	12.6798	129
12.9057	4145	12.9057	139
13.1316	4136	13.1316	132
13.3575	4143	13.3575	130
13.5833	4132	13.5833	134
13.8092	4182	13.8092	218
14.0351	4401	14.0351	547
14.2609	4194	14.2609	173
14.4868	4210	14.4868	288
14.7127	4393	14.7127	432
14.9386	4144	14.9386	146
15.1645	4161	15.1645	159
15.3903	4124	15.3903	167
15.6162	4126	15.6162	150
15.8421	4142	15.8421	135
16.068	4160	16.068	154
16.2938	4156	16.2938	158
16.5197	4188	16.5197	162
16.7456	4209	16.7456	295
16.9715	4683	16.9715	786
17.1974	4210	17.1974	209
17.4232	4208	17.4232	160
17.6491	4185	17.6491	170
17.875	4173	17.875	176
18.1009	4204	18.1009	214
18.3267	4253	18.3267	247
18.5526	4457	18.5526	489
18.7785	4250	18.7785	291
19.0044	4449	19.0044	528
19.2303	4261	19.2303	211
19.4561	4207	19.4561	215
19.682	4225	19.682	253
19.9079	4231	19.9079	238
20.1337	4216	20.1337	241
20.3596	4223	20.3596	261
20.5855	4252	20.5855	282
20.8114	4366	20.8114	484
21.0373	4271	21.0373	296
21.2631	4271	21.2631	281
21.489	4252	21.489	247
21.7149	4249	21.7149	311
21.9408	4357	21.9408	471
22.1667	4697	22.1667	774
22.3925	4316	22.3925	310
22.6184	4313	22.6184	290
22.8443	4263	22.8443	304
23.0702	4297	23.0702	260
23.296	4284	23.296	253
23.5219	4252	23.5219	277
23.7478	4275	23.7478	263
23.9737	4320	23.9737	388
24.1995	4364	24.1995	441
24.4254	4292	24.4254	290
24.6513	4291	24.6513	314
24.8772	4318	24.8772	317
25.103	4495	25.103	574
25.3289	4768	25.3289	778
25.5548	5565	25.5548	2099
25.7807	4871	25.7807	651
26.0066	4377	26.0066	305
26.2324	4321	26.2324	271
26.4583	4305	26.4583	280
26.6842	4283	26.6842	285
26.9101	4267	26.9101	278
27.1359	4284	27.1359	268
27.3618	4272	27.3618	316
27.5877	4297	27.5877	288
27.8136	4288	27.8136	337
28.0394	4542	28.0394	615
28.2653	4336	28.2653	337
28.4912	4304	28.4912	293
28.7171	4276	28.7171	257
28.943	4282	28.943	272
29.1688	4272	29.1688	255
29.3947	4277	29.3947	296
29.6206	4521	29.6206	682
29.8465	4340	29.8465	345
30.0723	4281	30.0723	269
30.2982	4287	30.2982	286
30.5241	4828	30.5241	1189
30.75	4720	30.75	639
30.9759	4314	30.9759	261
31.2017	4265	31.2017	249
31.4276	4210	31.4276	248
31.6535	4240	31.6535	225
31.8794	4253	31.8794	260
32.1052	4425	32.1052	490
32.3311	4259	32.3311	252
32.557	4250	32.557	221
32.7829	4292	32.7829	368
33.0087	4652	33.0087	744
33.2346	4305	33.2346	226
33.4605	4213	33.4605	194
33.6864	4184	33.6864	149
33.9123	4196	33.9123	197
34.1381	4188	34.1381	257
34.364	4344	34.364	449
34.5899	4243	34.5899	231
34.8158	4201	34.8158	186
35.0416	4211	35.0416	208
35.2675	4268	35.2675	313
35.4934	4655	35.4934	753
35.7193	4270	35.7193	237
35.9451	4182	35.9451	163
36.171	4169	36.171	182
36.3969	4209	36.3969	216
36.6228	4214	36.6228	228
36.8486	4187	36.8486	155
37.0745	4202	37.0745	198
37.3004	4476	37.3004	616
37.5263	4297	37.5263	306
37.7522	4197	37.7522	135
37.978	4172	37.978	131
38.2039	4144	38.2039	156
38.4298	4146	38.4298	132
38.6557	4167	38.6557	154
38.8815	4188	38.8815	163
39.1074	4191	39.1074	192
39.3333	4377	39.3333	447
39.5592	4231	39.5592	206
39.785	4162	39.785	145
40.0109	4181	40.0109	157
40.2368	4172	40.2368	174
40.4627	4316	40.4627	466
40.6886	4463	40.6886	439
40.9144	4183	40.9144	138
41.1403	4162	41.1403	170
41.3662	4169	41.3662	193
41.5921	4179	41.5921	151
41.8179	4164	41.8179	146
42.0438	4158	42.0438	157
42.2697	4162	42.2697	179
42.4956	4208	42.4956	207
42.7214	4223	42.7214	178
42.9473	4253	42.9473	362
43.1732	4732	43.1732	959
43.3991	4684	43.3991	730
43.625	4315	43.625	220
43.8508	4215	43.8508	171
44.0767	4213	44.0767	243
44.3026	4476	44.3026	580
44.5285	4265	44.5285	202
44.7543	4178	44.7543	183
44.9802	4261	44.9802	357
45.2061	4279	45.2061	276
45.432	4185	45.432	155
45.6579	4121	45.6579	134
45.8837	4147	45.8837	137
46.1096	4118	46.1096	128
46.3355	4138	46.3355	134
46.5614	4130	46.5614	135
46.7872	4128	46.7872	133
47.0131	4130	47.0131	142
47.239	4115	47.239	110
47.4649	4115	47.4649	121
47.6907	4124	47.6907	147
47.9166	4157	47.9166	151
48.1425	4140	48.1425	134
48.3684	4190	48.3684	247
48.5943	4168	48.5943	155
48.8201	4122	48.8201	138
49.046	4136	49.046	128
49.2719	4144	49.2719	196
49.4978	4239	49.4978	238
49.7236	4177	49.7236	181
49.9495	4338	49.9495	416

## Sheet: Figure 1j
3S-mesoUiO-66-NH2 HoMSs		microporous UiO-66-NH2 crystals
Relative pressure	adsorption volume	Relative pressure	adsorption volume
1.11986e-06	12.0563	1.5609e-06	12.0318
6.72208e-07	24.1247	1.97523e-06	24.0642
1.02935e-06	36.1836	3.15225e-06	36.0865
2.26916e-06	48.2425	5.76303e-06	48.0816
4.96649e-06	60.3051	1.05981e-05	60.0591
1.02296e-05	72.3502	2.13334e-05	72.0013
2.07986e-05	84.3443	4.20155e-05	83.8442
4.15512e-05	96.2488	8.37092e-05	95.5492
8.27666e-05	108.013	0.000174533	107.052
0.000177654	119.6	0.000360448	118.033
0.00038997	130.47	0.000699968	128.324
0.000795329	140.422	0.00134	139.294
0.00157	151.03	0.01	178
0.00961	182.186	0.03091	214.113
0.0302	208.974	0.06023	231.319
0.0633	221.802	0.07999	235.243
0.07981	225.489	0.10055	237.753
0.1001	229.196	0.12096	239.535
0.12037	232.432	0.14082	240.936
0.14064	235.263	0.16051	242.085
0.16066	237.811	0.18042	243.064
0.18051	240.119	0.20036	243.947
0.20039	242.292	0.24985	245.707
0.24909	247.14	0.30034	247.133
0.30042	251.865	0.34989	248.281
0.35052	256.299	0.39994	249.22
0.39936	260.874	0.44981	250.03
0.44925	266.172	0.50001	250.666
0.49904	272.65	0.54989	251.294
0.5488	280.481	0.59997	251.885
0.59884	289.377	0.64996	252.446
0.64823	299.701	0.69996	253.077
0.69707	313.586	0.74986	253.799
0.7471	331.693	0.79978	254.699
0.80109	345.028	0.81992	255.185
0.83623	351.435	0.84983	256.006
0.84887	353.986	0.87494	256.86
0.87434	359.333	0.89979	257.943
0.89868	365.84	0.92479	259.46
0.92377	373.916	0.94951	261.858
0.94997	380.841	0.97369	266.61
0.97343	387.756	0.98005	269.257
0.97951	391.103	0.98905	275.32
0.98882	399.869	0.9937	282.146
0.9931	410.741	0.97774	274.542
0.97971	397.68	0.96253	267.317
0.96322	388.319	0.91707	260.251
0.9174	380.131	0.89404	258.722
0.89438	378.008	0.86635	257.534
0.86672	376.047	0.83809	256.68
0.83818	374.052	0.81288	256.105
0.81304	372.046	0.77542	255.361
0.77564	369.149	0.72551	254.518
0.7255	366.042	0.67548	253.757
0.67631	362.152	0.62525	253.142
0.63161	346.682	0.57544	252.509
0.57403	332.901	0.52531	251.82
0.52786	323.924	0.4753	251.128
0.4732	303.377	0.42535	250.349
0.425	266.083	0.37531	249.504
0.3747	260.117	0.32539	248.499
0.30803	254.067	0.27535	247.252
0.27616	251.182	0.22532	245.674
0.22575	246.386	0.18274	243.976
0.18316	241.913	0.1404	241.734
0.14072	236.794

## Sheet: Figure 1k
3S-mesoUiO-66-NH2 HoMSs		microporous UiO-66-NH2 crystals
Pore Width (nm)	Pore Volume	Pore Width (nm)	Pore Volume
202.484	0.08448	208.699	0.04616
113.365	0.05588	116.334	0.03905
82.2254	0.05095	83.4351	0.03776
47.6612	0.04535	47.31	0.03028
30.8696	0.07205	31.1344	0.02568
22.7681	0.13077	23.0262	0.02282
18.1426	0.14222	18.2632	0.02121
15.0347	0.13748	15.1198	0.0202
13.3726	0.15241	12.6724	0.01957
11.5486	0.1602	11.1105	0.01982
9.23881	0.28766	9.29155	0.0169
7.55429	0.54449	7.63225	0.0162
6.39934	0.4858	6.44373	0.01652
5.52444	0.38141	5.54597	0.01664
4.82577	0.34658	4.83967	0.02098
4.25688	0.32244	4.26743	0.0259
3.78317	0.25962	3.78953	0.02849
3.37838	0.19173	3.38269	0.04313
3.02983	0.15376	3.02886	0.05401
2.71799	0.13703	2.7162	0.07171
2.42857	0.14903	2.43096	0.09038
2.16675	0.16673	2.16813	0.1142
2.00787	0.18786	2.00757	0.14084
1.91001	0.1993	1.90941	0.15162
1.81216	0.22091	1.81233	0.17724
1.71275	0.23688	1.71479	0.20792

## Sheet: Figure 5b
microporous crystals			1S-mesoUiO-66-NH2 HoMSs			2S-mesoUiO-66-NH2 HoMSs			3S-mesoUiO-66-NH2 HoMSs
Time (h)	Conversion (%)	Standard Deviation	Time (h)	Conversion (%)	Standard Deviation	Time (h)	Conversion (%)	Standard Deviation	Time (h)	Conversion (%)	Standard Deviation
0	0	0	0	0	0	0	0	0	0	0	0
2	18.4	1.13137	2	28.2	0.84853	2	37.1	0.42426	2	39.25	1.20208
4	34.4	1.41421	4	55.8	0.98995	4	59.9	1.69706	4	62.75	0.91924
6	45.15	1.3435	6	69.45	1.76777	6	73.05	0.77782	6	78.45	0.6364
8	50.85	0.6364	8	75.1	0.84853	8	80.6	1.27279	8	90.05	0.6364
10	57.65	1.3435	10	79.85	0.49497	10	86.3	0.84853	10	94.7	0.70711

## Sheet: Figure 5d
Cycle Number	Conversion (%)
1	95
2	94
3	92
4	91
5	88

## Sheet: Supplementary Fig.3
3S-mesoUiO-66-NH2 HoMSs		microporous UiO-66-NH2 crystals
Temperature (℃)	Weight (%)	Temperature (℃)	Weight (%)
59.803	100	59.796	100
62.303	100.097	62.296	100.063
64.803	99.986	64.796	99.9715
67.303	99.9662	67.296	99.9382
69.803	99.9538	69.796	99.9347
72.303	99.9073	72.296	99.8975
74.803	99.9024	74.796	99.9063
77.303	99.9129	77.296	99.9028
79.803	99.8924	79.796	99.888
82.303	99.9055	82.296	99.8907
84.803	99.8476	84.796	99.8366
87.303	99.8423	87.296	99.828
89.803	99.8243	89.796	99.8208
92.303	99.7843	92.296	99.7858
94.803	99.7824	94.796	99.7711
97.303	99.7534	97.296	99.752
99.803	99.7325	99.796	99.7141
102.303	99.6983	102.296	99.6902
104.803	99.687	104.796	99.6772
107.303	99.6702	107.296	99.6565
109.803	99.6594	109.796	99.6257
112.303	99.6327	112.296	99.5926
114.803	99.5907	114.796	99.563
117.303	99.5602	117.296	99.5218
119.803	99.5436	119.796	99.5196
122.303	99.5161	122.296	99.4922
124.803	99.4876	124.796	99.4421
127.303	99.4594	127.296	99.4296
129.803	99.4349	129.796	99.3996
132.303	99.4137	132.296	99.3697
134.803	99.3833	134.796	99.3379
137.303	99.3587	137.296	99.3179
139.803	99.3408	139.796	99.2879
142.303	99.341	142.296	99.2679
144.803	99.2885	144.796	99.2379
147.303	99.2704	147.296	99.2018
149.803	99.2384	149.796	99.1879
152.303	99.2321	152.296	99.1749
154.803	99.1886	154.796	99.1497
157.303	99.1686	157.296	99.1316
159.803	99.1147	159.796	99.087
162.303	99.1006	162.296	99.0777
164.803	99.0866	164.796	99.0562
167.303	99.0444	167.296	99.036
169.803	99.0514	169.796	99.0111
172.303	98.9896	172.296	98.9857
174.803	98.9694	174.796	98.9702
177.303	98.9658	177.296	98.9602
179.803	98.9377	179.796	98.9502
182.303	98.8955	182.296	98.9103
184.803	98.8533	184.796	98.8902
187.303	98.8392	187.296	98.8803
189.803	98.797	189.796	98.8402
192.303	98.7664	192.296	98.8103
194.803	98.7267	194.796	98.7905
197.303	98.6797	197.296	98.7601
199.803	98.6457	199.796	98.7401
202.303	98.6	202.296	98.6897
204.803	98.5577	204.796	98.6601
207.303	98.543	207.296	98.65
209.803	98.4946	209.796	98.6151
212.303	98.4593	212.296	98.5901
214.803	98.403	214.796	98.54
217.303	98.3612	217.296	98.5112
219.803	98.3337	219.796	98.4791
222.303	98.3079	222.296	98.4504
224.803	98.2534	224.796	98.4074
227.303	98.2201	227.296	98.3685
229.803	98.1639	229.796	98.3167
232.303	98.097	232.296	98.2699
234.803	98.0437	234.796	98.2244
237.303	98.0231	237.296	98.1972
239.803	97.9809	239.796	98.1471
242.303	97.9105	242.296	98.0869
244.803	97.8824	244.796	98.0567
247.303	97.8548	247.296	98.0174
249.803	97.7978	249.796	97.9672
252.303	97.7558	252.296	97.9161
254.803	97.6996	254.796	97.8763
257.303	97.6713	257.296	97.8263
259.803	97.5997	259.796	97.7566
262.303	97.5586	262.296	97.6941
264.803	97.5188	264.796	97.6324
267.303	97.4586	267.296	97.5499
269.803	97.4028	269.796	97.4886
272.303	97.3605	272.296	97.403
274.803	97.3183	274.796	97.326
277.303	97.2512	277.296	97.2207
279.803	97.1918	279.796	97.12
282.303	97.1258	282.296	97.0125
284.803	97.079	284.796	96.9083
287.303	96.9949	287.296	96.7756
289.803	96.9322	289.796	96.644
292.303	96.8383	292.296	96.5065
294.803	96.7802	294.796	96.378
297.303	96.6962	297.296	96.2258
299.803	96.5914	299.796	96.0713
302.303	96.4923	302.296	95.8846
304.803	96.4113	304.796	95.7243
307.303	96.3195	307.296	95.5403
309.803	96.1867	309.796	95.3339
312.303	96.0841	312.296	95.1286
314.803	95.9624	314.796	94.8975
317.303	95.8336	317.296	94.6506
319.803	95.7001	319.796	94.385
322.303	95.5507	322.296	94.0721
324.803	95.3838	324.796	93.7572
327.303	95.2305	327.296	93.4203
329.803	95.0802	329.796	93.0498
332.303	94.8821	332.296	92.6112
334.803	94.6923	334.796	92.0968
337.303	94.4263	337.296	91.4937
339.803	94.2073	339.796	90.8324
342.303	93.9214	342.296	90.0835
344.803	93.5808	344.796	89.1646
347.303	93.2348	347.296	87.986
349.803	92.8204	349.796	85.2173
352.303	92.2424	352.296	80.4671
354.803	91.4782	354.796	77.7606
357.303	90.3316	357.296	75.609
359.803	85.5491	359.796	73.5894
362.303	80.1244	362.296	71.7361
364.803	76.1773	364.796	70.164
367.303	72.7654	367.296	68.9363
369.803	70.1684	369.796	68.2363
372.303	68.2409	372.296	67.8928
374.803	67.634	374.796	67.5737
377.303	67.3965	377.296	67.2314
379.803	67.1691	379.796	66.9142
382.303	66.9595	382.296	66.5752
384.803	66.7371	384.796	66.2509
387.303	66.4954	387.296	65.9215
389.803	66.2556	389.796	65.5943
392.303	66.0091	392.296	65.2673
394.803	65.756	394.796	64.9223
397.303	65.4808	397.296	64.5896
399.803	65.2417	399.796	64.2604
402.303	64.9846	402.296	63.9428
404.803	64.713	404.796	63.5995
407.303	64.4534	407.296	63.2799
409.803	64.1759	409.796	62.9518
412.303	63.9108	412.296	62.6394
414.803	63.6436	414.796	62.3257
417.303	63.3695	417.296	62.0186
419.803	63.106	419.796	61.7144
422.303	62.8572	422.296	61.4129
424.803	62.6036	424.796	61.1327
427.303	62.359	427.296	60.8594
429.803	62.126	429.796	60.5959
432.303	61.8997	432.296	60.3208
434.803	61.6696	434.796	60.083
437.303	61.4582	437.296	59.8447
439.803	61.2838	439.796	59.6308
442.303	61.0915	442.296	59.4038
444.803	60.9404	444.796	59.2229
447.303	60.7851	447.296	59.0416
449.803	60.6501	449.796	58.8719
452.303	60.538	452.296	58.7
454.803	60.4415	454.796	58.574
457.303	60.3447	457.296	58.4481
459.803	60.2761	459.796	58.3275
462.303	60.2031	462.296	58.2153
464.803	60.1428	464.796	58.1281
467.303	60.1007	467.296	58.052
469.803	60.0433	469.796	57.976
472.303	59.987	472.296	57.8894
474.803	59.9465	474.796	57.8378
477.303	59.9014	477.296	57.7741
479.803	59.8592	479.796	57.7233
482.303	59.8377	482.296	57.6928
484.803	59.817	484.796	57.6426
487.303	59.8026	487.296	57.6012
489.803	59.7693	489.796	57.5846
492.303	59.7466	492.296	57.5504
494.803	59.7261	494.796	57.5217
497.303	59.7077	497.296	57.4868
499.803	59.6763	499.796	57.4616
502.303	59.6752	502.296	57.4533
504.803	59.6585	504.796	57.4364
507.303	59.6561	507.296	57.4354
509.803	59.6585	509.796	57.4264
512.303	59.641	512.296	57.4215
514.803	59.6265	514.796	57.4037
517.303	59.6375	517.296	57.404
519.803	59.6304	519.796	57.4039
522.303	59.6375	522.296	57.404
524.803	59.5953	524.796	57.384
527.303	59.5965	527.296	57.3715
529.803	59.62	529.796	57.379
532.303	59.5777	532.296	57.369
534.803	59.5778	534.796	57.359
537.303	59.5637	537.296	57.374
539.803	59.5778	539.796	57.3665
542.303	59.5778	542.296	57.3765
544.803	59.5778	544.796	57.379
547.303	59.5884	547.296	57.389
549.803	59.5883	549.796	57.389
552.303	59.3737	552.296	57.2363
554.803	59.6036	554.796	57.4202
557.303	59.5699	557.296	57.3964
559.803	59.5672	559.796	57.4015
562.303	59.6061	562.296	57.429
564.803	59.5322	564.796	57.3719
567.303	59.4788	567.296	57.35
569.803	59.5216	569.796	57.3812
572.303	59.7912	572.296	57.5932
574.803	59.6881	574.796	57.5005
577.303	59.6142	577.296	57.4574
579.803	59.5691	579.796	57.4263
582.303	59.5296	582.296	57.4096
584.803	59.5578	584.796	57.4349
587.303	59.5684	587.296	57.4374
589.803	59.5473	589.796	57.4374
592.303	59.5403	592.296	57.4374
594.803	59.5402	594.796	57.4356
597.303	59.5402	597.296	57.4274
599.803	59.5262	599.796	57.4274
602.303	59.5196	602.296	57.4227
604.803	59.4995	604.796	57.3991
607.303	59.4909	607.296	57.3923
609.803	59.4768	609.796	57.3823
612.303	59.4733	612.296	57.3702
614.803	59.4593	614.796	57.339
617.303	59.4591	617.296	57.313
619.803	59.395	619.796	57.2649
622.303	59.4066	622.296	57.2514
624.803	59.4164	624.796	57.2214
627.303	59.3692	627.296	57.1613
629.803	59.3796	629.796	57.1276
632.303	59.327	632.296	57.053
634.803	59.2952	634.796	56.9788
637.303	59.2562	637.296	56.8997
639.803	59.2236	639.796	56.83
642.303	59.1678	642.296	56.7054
644.803	59.1218	644.796	56.6243
647.303	59.0791	647.296	56.5251
649.803	59.0374	649.796	56.4173
652.303	58.9939	652.296	56.2783
654.803	58.9936	654.796	56.1729
657.303	58.9376	657.296	56.0044
659.803	58.8923	659.796	55.8561
662.303	58.8273	662.296	55.6916
664.803	58.7821	664.796	55.5313
667.303	58.7829	667.296	55.3639
669.803	58.7395	669.796	55.1891
672.303	58.7112	672.296	55.0262
674.803	58.6692	674.796	54.8843
677.303	58.6549	677.296	54.7613
679.803	58.6023	679.796	54.6463
682.303	58.5882	682.296	54.5591
684.803	58.5499	684.796	54.4849
687.303	58.5035	687.296	54.4027
689.803	58.477	689.796	54.3577
692.303	58.4755	692.296	54.3364
694.803	58.4333	694.796	54.2651
697.303	58.405	697.296	54.2327
699.803	58.391	699.796	54.2024
702.303	58.3627	702.296	54.1829
704.803	58.3067	704.796	54.1445
707.303	58.2926	707.296	54.1214
709.803	58.2784	709.796	54.1033
712.303	58.235	712.296	54.063
714.803	58.2244	714.796	54.0553
717.303	58.2105	717.296	54.0354
719.803	58.2071	719.796	54.0252
722.303	58.2105	722.296	54.0055
724.803	58.1965	724.796	53.9862
727.303	58.1824	727.296	53.9659
729.803	58.1754	729.796	53.9407
732.303	58.1683	732.296	53.9254
734.803	58.1683	734.796	53.9154
737.303	58.1693	737.296	53.9059
739.803	58.1554	739.796	53.8762
742.303	58.1273	742.296	53.8562
744.803	58.1508	744.796	53.8578
747.303	58.1337	747.296	53.8153
749.803	58.1437	749.796	53.7953
752.303	58.1138	752.296	53.7752
754.803	58.0975	754.796	53.7378
757.303	58.1122	757.296	53.7414
759.803	58.104	759.796	53.7174
762.303	58.081	762.296	53.6813
764.803	58.1085	764.796	53.6802
767.303	58.0804	767.296	53.6477
769.803	58.0515	769.796	53.6135
772.303	58.0664	772.296	53.6202
774.803	58.0628	774.796	53.608
777.303	58.0697	777.296	53.6
779.803	58.0279	779.796	53.5562
782.303	58.0925	782.296	53.5986
784.803	58.0711	784.796	53.5836
787.303	57.9762	787.296	53.5057
789.803	58.0534	789.796	53.541
792.303	58.0534	792.296	53.531
794.803	58.0325	794.796	53.5335
797.303	58.0155	797.296	53.5252

## Sheet: Supplementary Fig.6
2θ	Intensity (a.u.)
5	748
5.02862	708
5.05724	743
5.08585	716
5.11447	692
5.14309	756
5.17171	748
5.20033	734
5.22894	695
5.25756	711
5.28618	765
5.3148	680
5.34342	676
5.37203	719
5.40065	688
5.42927	715
5.45789	704
5.4865	747
5.51512	818
5.54374	726
5.57236	812
5.60098	779
5.62959	743
5.65821	775
5.68683	767
5.71545	788
5.74407	829
5.77268	811
5.8013	752
5.82992	792
5.85854	788
5.88716	801
5.91577	827
5.94439	888
5.97301	820
6.00163	918
6.03024	871
6.05886	833
6.08748	922
6.1161	877
6.14472	935
6.17333	961
6.20195	981
6.23057	1014
6.25919	1029
6.28781	1045
6.31642	1069
6.34504	1109
6.37366	1133
6.40228	1110
6.4309	1231
6.45951	1286
6.48813	1317
6.51675	1413
6.54537	1440
6.57398	1533
6.6026	1633
6.63122	1739
6.65984	1779
6.68846	1937
6.71707	2054
6.74569	2218
6.77431	2368
6.80293	2513
6.83155	2713
6.86016	3104
6.88878	3318
6.9174	3534
6.94602	3948
6.97464	4339
7.00325	4874
7.03187	5231
7.06049	6001
7.08911	6849
7.11772	7523
7.14634	8720
7.17496	9755
7.20358	11234
7.2322	12139
7.26081	12968
7.28943	13543
7.31805	12874
7.34667	11355
7.37529	9358
7.4039	7217
7.43252	5531
7.46114	4182
7.48976	3267
7.51838	2778
7.54699	2282
7.57561	2024
7.60423	1842
7.63285	1682
7.66146	1519
7.69008	1478
7.7187	1374
7.74732	1377
7.77594	1269
7.80455	1262
7.83317	1281
7.86179	1303
7.89041	1269
7.91903	1367
7.94764	1354
7.97626	1379
8.00488	1443
8.0335	1508
8.06212	1582
8.09073	1789
8.11935	1887
8.14797	2076
8.17659	2192
8.2052	2555
8.23382	2701
8.26244	3073
8.29106	3307
8.31968	3684
8.34829	4310
8.37691	4605
8.40553	4834
8.43415	4830
8.46277	4692
8.49138	4095
8.52	3306
8.54862	2619
8.57724	1978
8.60586	1562
8.63447	1274
8.66309	1031
8.69171	920
8.72033	841
8.74894	739
8.77756	705
8.80618	628
8.8348	610
8.86342	531
8.89203	553
8.92065	499
8.94927	504
8.97789	461
9.00651	452
9.03512	429
9.06374	467
9.09236	395
9.12098	393
9.14959	424
9.17821	378
9.20683	354
9.23545	368
9.26407	300
9.29269	330
9.3213	323
9.34992	311
9.37854	330
9.40716	297
9.43577	320
9.46439	323
9.49301	323
9.52163	274
9.55025	283
9.57886	262
9.60748	285
9.6361	275
9.66472	268
9.69334	296
9.72195	266
9.75057	251
9.77919	267
9.80781	269
9.83642	265
9.86504	257
9.89366	273
9.92228	234
9.9509	270
9.97951	256
10.0081	295
10.0367	238
10.0654	228
10.094	228
10.1226	227
10.1512	234
10.1798	231
10.2085	207
10.2371	235
10.2657	235
10.2943	225
10.3229	228
10.3515	227
10.3802	220
10.4088	207
10.4374	210
10.466	219
10.4946	236
10.5233	219
10.5519	208
10.5805	229
10.6091	216
10.6377	215
10.6663	217
10.695	210
10.7236	220
10.7522	220
10.7808	214
10.8094	227
10.8381	190
10.8667	243
10.8953	201
10.9239	224
10.9525	218
10.9811	202
11.0098	203
11.0384	187
11.067	176
11.0956	195
11.1242	220
11.1529	203
11.1815	194
11.2101	237
11.2387	217
11.2673	238
11.2959	232
11.3246	227
11.3532	247
11.3818	236
11.4104	282
11.439	254
11.4676	259
11.4963	275
11.5249	276
11.5535	261
11.5821	319
11.6107	301
11.6394	376
11.668	331
11.6966	387
11.7252	502
11.7538	535
11.7824	564
11.8111	622
11.8397	718
11.8683	796
11.8969	874
11.9255	944
11.9542	1073
11.9828	1050
12.0114	935
12.04	817
12.0686	684
12.0972	519
12.1259	438
12.1545	374
12.1831	291
12.2117	312
12.2403	243
12.2689	265
12.2976	227
12.3262	230
12.3548	221
12.3834	216
12.412	213
12.4406	227
12.4693	198
12.4979	180
12.5265	196
12.5551	177
12.5837	207
12.6124	185
12.641	187
12.6696	192
12.6982	187
12.7268	169
12.7554	211
12.7841	162
12.8127	199
12.8413	176
12.8699	166
12.8985	177
12.9272	159
12.9558	173
12.9844	177
13.013	194
13.0416	160
13.0702	175
13.0989	160
13.1275	180
13.1561	201
13.1847	169
13.2133	167
13.2419	164
13.2706	186
13.2992	155
13.3278	151
13.3564	168
13.385	197
13.4137	171
13.4423	183
13.4709	166
13.4995	174
13.5281	162
13.5567	222
13.5854	197
13.614	190
13.6426	204
13.6712	211
13.6998	195
13.7285	208
13.7571	245
13.7857	234
13.8143	265
13.8429	276
13.8715	281
13.9002	347
13.9288	383
13.9574	413
13.986	437
14.0146	428
14.0433	486
14.0719	464
14.1005	460
14.1291	375
14.1577	301
14.1863	309
14.215	248
14.2436	240
14.2722	249
14.3008	209
14.3294	229
14.3581	219
14.3867	245
14.4153	228
14.4439	268
14.4725	311
14.5011	316
14.5298	317
14.5584	424
14.587	414
14.6156	494
14.6442	539
14.6729	557
14.7015	561
14.7301	491
14.7587	475
14.7873	390
14.8159	303
14.8446	254
14.8732	221
14.9018	201
14.9304	190
14.959	172
14.9877	160
15.0163	180
15.0449	172
15.0735	165
15.1021	154
15.1307	154
15.1593	145
15.188	149
15.2166	150
15.2452	163
15.2738	163
15.3024	171
15.3311	151
15.3597	128
15.3883	135
15.4169	159
15.4455	141
15.4741	133
15.5028	136
15.5314	144
15.56	132
15.5886	155
15.6172	156
15.6459	167
15.6745	159
15.7031	131
15.7317	148
15.7603	130
15.7889	147
15.8176	142
15.8462	145
15.8748	129
15.9034	148
15.932	138
15.9606	128
15.9893	139
16.0179	132
16.0465	121
16.0751	142
16.1037	137
16.1324	145
16.161	132
16.1896	152
16.2182	161
16.2468	156
16.2754	142
16.3041	168
16.3327	155
16.3613	172
16.3899	164
16.4185	154
16.4472	176
16.4758	169
16.5044	176
16.533	195
16.5616	170
16.5903	227
16.6189	206
16.6475	226
16.6761	217
16.7047	235
16.7333	268
16.762	302
16.7906	323
16.8192	349
16.8478	420
16.8764	485
16.905	522
16.9337	614
16.9623	630
16.9909	637
17.0195	637
17.0481	546
17.0768	549
17.1054	448
17.134	365
17.1626	316
17.1912	276
17.2198	253
17.2485	221
17.2771	230
17.3057	225
17.3343	186
17.3629	193
17.3915	199
17.4202	191
17.4488	172
17.4774	200
17.506	167
17.5346	206
17.5633	180
17.5919	206
17.6205	176
17.6491	166
17.6777	177
17.7063	172
17.735	205
17.7636	183
17.7922	181
17.8208	180
17.8494	171
17.8781	189
17.9067	158
17.9353	192
17.9639	185
17.9925	172
18.0211	184
18.0498	178
18.0784	175
18.107	184
18.1356	214
18.1642	244
18.1928	233
18.2215	260
18.2501	283
18.2787	270
18.3073	265
18.3359	311
18.3646	307
18.3932	354
18.4218	393
18.4504	439
18.479	487
18.5077	483
18.5363	487
18.5649	469
18.5935	505
18.6221	463
18.6507	427
18.6793	370
18.708	326
18.7366	330
18.7652	303
18.7938	335
18.8224	335
18.8511	356
18.8797	375
18.9083	422
18.9369	430
18.9655	449
18.9942	495
19.0228	511
19.0514	502
19.08	444
19.1086	424
19.1372	358
19.1659	310
19.1945	271
19.2231	257
19.2517	269
19.2803	229
19.3089	227
19.3376	246
19.3662	235
19.3948	205
19.4234	243
19.452	251
19.4807	224
19.5093	252
19.5379	226
19.5665	215
19.5951	207
19.6237	211
19.6524	234
19.681	214
19.7096	221
19.7382	185
19.7668	215
19.7954	208
19.8241	227
19.8527	225
19.8813	215
19.9099	207
19.9385	212
19.9672	215
19.9958	206
20.0244	219
20.053	216
20.0816	203
20.1103	243
20.1389	237
20.1675	215
20.1961	226
20.2247	249
20.2533	238
20.282	225
20.3106	241
20.3392	216
20.3678	260
20.3964	225
20.425	255
20.4537	271
20.4823	273
20.5109	294
20.5395	234
20.5681	250
20.5968	283
20.6254	279
20.654	297
20.6826	283
20.7112	347
20.7398	348
20.7685	383
20.7971	407
20.8257	431
20.8543	405
20.8829	413
20.9115	406
20.9402	342
20.9688	337
20.9974	347
21.026	273
21.0546	295
21.0833	280
21.1119	287
21.1405	271
21.1691	270
21.1977	272
21.2264	250
21.255	263
21.2836	268
21.3122	268
21.3408	313
21.3694	243
21.3981	244
21.4267	287
21.4553	288
21.4839	241
21.5125	268
21.5411	245
21.5698	264
21.5984	290
21.627	256
21.6556	272
21.6842	317
21.7128	277
21.7415	278
21.7701	285
21.7987	295
21.8273	346
21.8559	344
21.8846	383
21.9132	385
21.9418	455
21.9704	506
21.999	564
22.0277	563
22.0563	672
22.0849	722
22.1135	779
22.1421	768
22.1707	831
22.1993	755
22.228	701
22.2566	568
22.2852	482
22.3138	431
22.3424	364
22.3711	342
22.3997	347
22.4283	328
22.4569	267
22.4855	288
22.5142	281
22.5428	279
22.5714	282
22.6	298
22.6286	266
22.6572	265
22.6859	266
22.7145	269
22.7431	267
22.7717	246
22.8003	302
22.8289	267
22.8576	288
22.8862	276
22.9148	262
22.9434	235
22.972	265
23.0007	229
23.0293	252
23.0579	250
23.0865	249
23.1151	265
23.1438	260
23.1724	241
23.201	258
23.2296	251
23.2582	224
23.2868	232
23.3154	231
23.3441	265
23.3727	236
23.4013	229
23.4299	263
23.4585	230
23.4872	256
23.5158	262
23.5444	234
23.573	228
23.6016	246
23.6303	249
23.6589	214
23.6875	234
23.7161	283
23.7447	253
23.7733	255
23.802	272
23.8306	236
23.8592	245
23.8878	278
23.9164	270
23.945	312
23.9737	298
24.0023	325
24.0309	338
24.0595	379
24.0881	345
24.1167	418
24.1454	405
24.174	400
24.2026	370
24.2312	335
24.2598	367
24.2885	318
24.3171	292
24.3457	288
24.3743	277
24.4029	270
24.4316	284
24.4602	303
24.4888	273
24.5174	265
24.546	316
24.5746	267
24.6033	306
24.6319	314
24.6605	277
24.6891	281
24.7177	326
24.7463	313
24.775	293
24.8036	279
24.8322	267
24.8608	289
24.8894	304
24.9181	330
24.9467	326
24.9753	358
25.0039	364
25.0325	389
25.0611	408
25.0898	435
25.1184	497
25.147	562
25.1756	647
25.2042	648
25.2328	731
25.2615	822
25.2901	832
25.3187	827
25.3473	830
25.3759	835
25.4046	935
25.4332	936
25.4618	1057
25.4904	1178
25.519	1303
25.5477	1490
25.5763	1675
25.6049	1872
25.6335	1912
25.6621	1829
25.6907	1733
25.7193	1507
25.748	1279
25.7766	1032
25.8052	845
25.8338	657
25.8624	579
25.8911	488
25.9197	457
25.9483	417
25.9769	383
26.0055	367
26.0342	331
26.0628	322
26.0914	323
26.12	317
26.1486	321
26.1772	314
26.2059	288
26.2345	298
26.2631	300
26.2917	294
26.3203	294
26.3489	277
26.3776	275
26.4062	276
26.4348	277
26.4634	256
26.492	292
26.5207	238
26.5493	229
26.5779	249
26.6065	290
26.6351	271
26.6638	280
26.6924	283
26.721	283
26.7496	258
26.7782	237
26.8068	263
26.8355	274
26.8641	258
26.8927	273
26.9213	265
26.9499	256
26.9785	251
27.0072	256
27.0358	242
27.0644	276
27.093	224
27.1216	240
27.1502	237
27.1789	258
27.2075	247
27.2361	226
27.2647	231
27.2933	228
27.322	242
27.3506	215
27.3792	232
27.4078	225
27.4364	240
27.4651	260
27.4937	260
27.5223	247
27.5509	252
27.5795	232
27.6081	251
27.6367	215
27.6654	277
27.694	261
27.7226	246
27.7512	262
27.7798	279
27.8085	300
27.8371	319
27.8657	316
27.8943	358
27.9229	387
27.9516	462
27.9802	463
28.0088	470
28.0374	524
28.066	511
28.0946	545
28.1233	503
28.1519	441
28.1805	429
28.2091	379
28.2377	347
28.2663	312
28.295	279
28.3236	270
28.3522	277
28.3808	269
28.4094	275
28.4381	211
28.4667	259
28.4953	250
28.5239	241
28.5525	234
28.5811	206
28.6098	215
28.6384	231
28.667	224
28.6956	233
28.7242	229
28.7528	235
28.7815	205
28.8101	224
28.8387	240
28.8673	241
28.8959	204
28.9246	227
28.9532	218
28.9818	195
29.0104	215
29.039	230
29.0677	216
29.0963	247
29.1249	210
29.1535	232
29.1821	230
29.2107	216
29.2394	259
29.268	237
29.2966	237
29.3252	266
29.3538	270
29.3824	261
29.4111	279
29.4397	270
29.4683	290
29.4969	328
29.5255	313
29.5541	386
29.5828	461
29.6114	447
29.64	480
29.6686	508
29.6972	526
29.7259	492
29.7545	481
29.7831	436
29.8117	424
29.8403	380
29.869	331
29.8976	301
29.9262	319
29.9548	286
29.9834	273
30.012	272
30.0407	263
30.0693	268
30.0979	245
30.1265	254
30.1551	265
30.1837	301
30.2124	279
30.241	297
30.2696	325
30.2982	297
30.3268	336
30.3555	389
30.3841	385
30.4127	458
30.4413	535
30.4699	607
30.4985	683
30.5272	736
30.5558	870
30.5844	956
30.613	1036
30.6416	1044
30.6702	1017
30.6989	966
30.7275	827
30.7561	698
30.7847	618
30.8133	532
30.842	458
30.8706	383
30.8992	338
30.9278	354
30.9564	327
30.9851	303
31.0137	319
31.0423	290
31.0709	245
31.0995	260
31.1281	235
31.1568	236
31.1854	257
31.214	230
31.2426	238
31.2712	177
31.2998	210
31.3285	219
31.3571	236
31.3857	213
31.4143	200
31.4429	215
31.4716	235
31.5002	195
31.5288	220
31.5574	214
31.586	207
31.6146	208
31.6433	218
31.6719	177
31.7005	230
31.7291	206
31.7577	189
31.7863	209
31.815	212
31.8436	216
31.8722	233
31.9008	224
31.9294	273
31.9581	280
31.9867	292
32.0153	313
32.0439	337
32.0725	373
32.1011	369
32.1298	373
32.1584	382
32.187	369
32.2156	344
32.2442	335
32.2728	305
32.3015	258
32.3301	241
32.3587	238
32.3873	222
32.4159	211
32.4446	205
32.4732	206
32.5018	195
32.5304	185
32.559	207
32.5876	196
32.6163	216
32.6449	224
32.6735	239
32.7021	253
32.7307	243
32.7594	257
32.788	282
32.8166	309
32.8452	371
32.8738	355
32.9025	449
32.9311	516
32.9597	517
32.9883	594
33.0169	629
33.0455	577
33.0742	523
33.1028	497
33.1314	459
33.16	387
33.1886	348
33.2172	291
33.2459	270
33.2745	234
33.3031	210
33.3317	224
33.3603	146
33.389	186
33.4176	192
33.4462	163
33.4748	196
33.5034	186
33.532	163
33.5607	185
33.5893	161
33.6179	183
33.6465	176
33.6751	155
33.7037	143
33.7324	177
33.761	166
33.7896	147
33.8182	148
33.8468	155
33.8755	148
33.9041	162
33.9327	185
33.9613	171
33.9899	162
34.0185	163
34.0472	174
34.0758	166
34.1044	194
34.133	177
34.1616	181
34.1902	197
34.2189	214
34.2475	226
34.2761	258
34.3047	277
34.3333	296
34.362	269
34.3906	310
34.4192	334
34.4478	346
34.4764	361
34.505	293
34.5337	282
34.5623	261
34.5909	236
34.6195	226
34.6481	178
34.6768	197
34.7054	202
34.734	164
34.7626	167
34.7912	163
34.8199	186
34.8485	182
34.8771	163
34.9057	140
34.9343	179
34.9629	184
34.9915	177
35.0202	176
35.0488	174
35.0774	177
35.106	190
35.1346	211
35.1633	221
35.1919	202
35.2205	218
35.2491	236
35.2777	292
35.3064	296
35.335	327
35.3636	327
35.3922	407
35.4208	462
35.4494	481
35.4781	503
35.5067	583
35.5353	610
35.5639	565
35.5925	521
35.6212	491
35.6498	417
35.6784	378
35.707	281
35.7356	312
35.7642	240
35.7929	213
35.8215	208
35.8501	213
35.8787	192
35.9073	136
35.9359	181
35.9646	173
35.9932	169
36.0218	166
36.0504	181
36.079	152
36.1076	165
36.1363	179
36.1649	174
36.1935	145
36.2221	136
36.2507	149
36.2794	166
36.308	153
36.3366	153
36.3652	181
36.3938	175
36.4224	164
36.4511	197
36.4797	191
36.5083	190
36.5369	211
36.5655	225
36.5941	226
36.6228	255
36.6514	203
36.68	210
36.7086	217
36.7372	209
36.7659	189
36.7945	167
36.8231	145
36.8517	149
36.8803	170
36.9089	163
36.9376	178
36.9662	167
36.9948	177
37.0234	180
37.052	201
37.0807	185
37.1093	201
37.1379	225
37.1665	238
37.1951	315
37.2238	325
37.2524	360
37.281	427
37.3096	456
37.3382	486
37.3668	502
37.3955	510
37.4241	472
37.4527	506
37.4813	428
37.5099	399
37.5386	318
37.5672	278
37.5958	256
37.6244	232
37.653	192
37.6816	191
37.7103	195
37.7389	173
37.7675	175
37.7961	161
37.8247	167
37.8533	157
37.882	141
37.9106	157
37.9392	164
37.9678	153
37.9964	161
38.0251	136
38.0537	146
38.0823	137
38.1109	146
38.1395	145
38.1681	146
38.1968	156
38.2254	137
38.254	135
38.2826	134
38.3112	133
38.3398	145
38.3685	132
38.3971	137
38.4257	123
38.4543	138
38.4829	144
38.5115	135
38.5402	164
38.5688	126
38.5974	148
38.626	166
38.6546	125
38.6833	138
38.7119	162
38.7405	154
38.7691	142
38.7977	155
38.8263	142
38.855	145
38.8836	174
38.9122	134
38.9408	174
38.9694	160
38.9981	157
39.0267	162
39.0553	156
39.0839	171
39.1125	153
39.1412	207
39.1698	231
39.1984	238
39.227	226
39.2556	265
39.2842	288
39.3128	315
39.3415	354
39.3701	383
39.3987	389
39.4273	387
39.4559	370
39.4846	340
39.5132	296
39.5418	274
39.5704	267
39.599	233
39.6277	223
39.6563	189
39.6849	186
39.7135	180
39.7421	184
39.7707	164
39.7994	179
39.828	170
39.8566	175
39.8852	144
39.9138	145
39.9425	170
39.9711	149
39.9997	154
40.0283	148
40.0569	132
40.0855	150
40.1142	178
40.1428	184
40.1714	166
40.2	180
40.2286	180
40.2572	171
40.2859	179
40.3145	201
40.3431	211
40.3717	228
40.4003	232
40.429	257
40.4576	295
40.4862	337
40.5148	395
40.5434	444
40.572	446
40.6007	455
40.6293	459
40.6579	488
40.6865	454
40.7151	407
40.7437	399
40.7724	314
40.801	312
40.8296	265
40.8582	261
40.8868	222
40.9155	176
40.9441	208
40.9727	188
41.0013	169
41.0299	179
41.0585	168
41.0872	164
41.1158	135
41.1444	167
41.173	146
41.2016	151
41.2303	182
41.2589	168
41.2875	169
41.3161	172
41.3447	157
41.3733	199
41.402	169
41.4306	146
41.4592	147
41.4878	164
41.5164	158
41.5451	152
41.5737	152
41.6023	164
41.6309	179
41.6595	151
41.6881	171
41.7168	171
41.7454	164
41.774	149
41.8026	153
41.8312	145
41.8599	156
41.8885	183
41.9171	134
41.9457	145
41.9743	153
42.0029	144
42.0316	155
42.0602	127
42.0888	154
42.1174	167
42.146	164
42.1746	168
42.2033	152
42.2319	176
42.2605	167
42.2891	164
42.3177	170
42.3464	183
42.375	193
42.4036	215
42.4322	168
42.4608	219
42.4894	212
42.5181	203
42.5467	218
42.5753	202
42.6039	201
42.6325	212
42.6611	190
42.6898	192
42.7184	204
42.747	206
42.7756	195
42.8042	200
42.8329	206
42.8615	215
42.8901	248
42.9187	280
42.9473	262
42.9759	314
43.0046	351
43.0332	418
43.0618	442
43.0904	526
43.119	588
43.1476	650
43.1763	758
43.2049	760
43.2335	771
43.2621	842
43.2907	780
43.3194	796
43.348	722
43.3766	743
43.4052	714
43.4338	687
43.4624	627
43.4911	669
43.5197	584
43.5483	492
43.5769	474
43.6055	405
43.6342	381
43.6628	336
43.6914	348
43.72	285
43.7486	230
43.7773	250
43.8059	201
43.8345	233
43.8631	212
43.8917	211
43.9203	210
43.949	217
43.9776	211
44.0062	190
44.0348	198
44.0634	242
44.092	228
44.1207	233
44.1493	255
44.1779	307
44.2065	315
44.2351	359
44.2638	354
44.2924	391
44.321	422
44.3496	462
44.3782	430
44.4068	410
44.4355	360
44.4641	369
44.4927	357
44.5213	284
44.5499	271
44.5785	227
44.6072	206
44.6358	206
44.6644	177
44.693	194
44.7216	181
44.7503	180
44.7789	208
44.8075	215
44.8361	192
44.8647	228
44.8933	220
44.922	229
44.9506	253
44.9792	277
45.0078	281
45.0364	292
45.065	298
45.0937	275
45.1223	300
45.1509	286
45.1795	255
45.2081	283
45.2368	283
45.2654	242
45.294	249
45.3226	234
45.3512	224
45.3798	194
45.4085	201
45.4371	155
45.4657	155
45.4943	159
45.5229	157
45.5516	121
45.5802	164
45.6088	138
45.6374	134
45.666	157
45.6946	140
45.7233	143
45.7519	129
45.7805	119
45.8091	120
45.8377	124
45.8663	129
45.895	125
45.9236	92
45.9522	122
45.9808	121
46.0094	117
46.0381	114
46.0667	117
46.0953	121
46.1239	106
46.1525	127
46.1812	123
46.2098	111
46.2384	108
46.267	112
46.2956	130
46.3242	110
46.3529	119
46.3815	108
46.4101	132
46.4387	119
46.4673	115
46.4959	97
46.5246	124
46.5532	96
46.5818	120
46.6104	148
46.639	108
46.6677	116
46.6963	103
46.7249	112
46.7535	118
46.7821	114
46.8107	118
46.8394	101
46.868	103
46.8966	99
46.9252	124
46.9538	127
46.9825	128
47.0111	108
47.0397	114
47.0683	102
47.0969	110
47.1255	103
47.1542	106
47.1828	108
47.2114	118
47.24	119
47.2686	105
47.2972	102
47.3259	106
47.3545	102
47.3831	122
47.4117	97
47.4403	118
47.469	113
47.4976	120
47.5262	111
47.5548	114
47.5834	92
47.6121	97
47.6407	135
47.6693	125
47.6979	122
47.7265	114
47.7551	133
47.7837	134
47.8124	134
47.841	138
47.8696	110
47.8982	117
47.9268	126
47.9555	126
47.9841	142
48.0127	152
48.0413	137
48.0699	124
48.0986	122
48.1272	144
48.1558	125
48.1844	137
48.213	143
48.2416	118
48.2703	156
48.2989	134
48.3275	168
48.3561	181
48.3847	176
48.4134	188
48.442	185
48.4706	186
48.4992	185
48.5278	166
48.5564	174
48.5851	141
48.6137	164
48.6423	150
48.6709	147
48.6995	129
48.7281	140
48.7568	107
48.7854	137
48.814	130
48.8426	130
48.8712	126
48.8999	121
48.9285	110
48.9571	117
48.9857	120
49.0143	121
49.0429	106
49.0716	133
49.1002	111
49.1288	133
49.1574	137
49.186	108
49.2146	134
49.2433	140
49.2719	128
49.3005	168
49.3291	155
49.3577	149
49.3864	155
49.415	200
49.4436	200
49.4722	215
49.5008	226
49.5294	219
49.5581	234
49.5867	227
49.6153	211
49.6439	232
49.6725	194
49.7011	182
49.7298	192
49.7584	174
49.787	188
49.8156	160
49.8442	220
49.8729	218
49.9015	252
49.9301	263
49.9587	300
49.9873	298

## Sheet: Supplementary Fig.9
2θ	Intensity (a.u.)
5	621
5.02862	587
5.05724	583
5.08585	542
5.11447	545
5.14309	580
5.17171	543
5.20033	595
5.22894	569
5.25756	559
5.28618	604
5.3148	531
5.34342	533
5.37203	534
5.40065	534
5.42927	510
5.45789	523
5.4865	512
5.51512	457
5.54374	468
5.57236	512
5.60098	522
5.62959	512
5.65821	452
5.68683	496
5.71545	505
5.74407	502
5.77268	471
5.8013	512
5.82992	439
5.85854	432
5.88716	495
5.91577	440
5.94439	499
5.97301	524
6.00163	476
6.03024	468
6.05886	464
6.08748	499
6.1161	458
6.14472	459
6.17333	513
6.20195	507
6.23057	484
6.25919	509
6.28781	567
6.31642	486
6.34504	537
6.37366	577
6.40228	551
6.4309	640
6.45951	664
6.48813	633
6.51675	725
6.54537	740
6.57398	793
6.6026	800
6.63122	950
6.65984	946
6.68846	1072
6.71707	1200
6.74569	1236
6.77431	1390
6.80293	1519
6.83155	1664
6.86016	1783
6.88878	2132
6.9174	2429
6.94602	2764
6.97464	3014
7.00325	3371
7.03187	3866
7.06049	4198
7.08911	5103
7.11772	5739
7.14634	6806
7.17496	8099
7.20358	9537
7.2322	12053
7.26081	14941
7.28943	19243
7.31805	23174
7.34667	19989
7.37529	8844
7.4039	3407
7.43252	1926
7.46114	1260
7.48976	984
7.51838	910
7.54699	767
7.57561	712
7.60423	672
7.63285	648
7.66146	609
7.69008	606
7.7187	579
7.74732	571
7.77594	549
7.80455	540
7.83317	622
7.86179	599
7.89041	570
7.91903	673
7.94764	718
7.97626	777
8.00488	827
8.0335	937
8.06212	987
8.09073	1070
8.11935	1154
8.14797	1402
8.17659	1541
8.2052	1782
8.23382	2012
8.26244	2389
8.29106	2602
8.31968	3282
8.34829	3914
8.37691	5055
8.40553	6441
8.43415	7894
8.46277	9216
8.49138	7136
8.52	3206
8.54862	1320
8.57724	830
8.60586	623
8.63447	538
8.66309	423
8.69171	405
8.72033	384
8.74894	333
8.77756	333
8.80618	356
8.8348	303
8.86342	280
8.89203	291
8.92065	295
8.94927	281
8.97789	292
9.00651	285
9.03512	247
9.06374	242
9.09236	224
9.12098	250
9.14959	261
9.17821	272
9.20683	234
9.23545	215
9.26407	201
9.29269	242
9.3213	259
9.34992	225
9.37854	227
9.40716	228
9.43577	215
9.46439	202
9.49301	229
9.52163	232
9.55025	235
9.57886	238
9.60748	209
9.6361	227
9.66472	229
9.69334	194
9.72195	215
9.75057	214
9.77919	183
9.80781	216
9.83642	192
9.86504	237
9.89366	216
9.92228	206
9.9509	187
9.97951	210
10.0081	202
10.0367	211
10.0654	220
10.094	180
10.1226	178
10.1512	199
10.1798	197
10.2085	191
10.2371	212
10.2657	206
10.2943	222
10.3229	217
10.3515	178
10.3802	195
10.4088	190
10.4374	185
10.466	219
10.4946	203
10.5233	177
10.5519	194
10.5805	211
10.6091	188
10.6377	182
10.6663	193
10.695	185
10.7236	211
10.7522	194
10.7808	179
10.8094	170
10.8381	180
10.8667	190
10.8953	146
10.9239	190
10.9525	152
10.9811	190
11.0098	187
11.0384	168
11.067	174
11.0956	172
11.1242	187
11.1529	155
11.1815	179
11.2101	185
11.2387	171
11.2673	179
11.2959	164
11.3246	159
11.3532	203
11.3818	197
11.4104	204
11.439	201
11.4676	206
11.4963	219
11.5249	217
11.5535	240
11.5821	224
11.6107	264
11.6394	276
11.668	279
11.6966	307
11.7252	360
11.7538	434
11.7824	448
11.8111	521
11.8397	637
11.8683	716
11.8969	990
11.9255	1203
11.9542	1581
11.9828	1971
12.0114	1941
12.04	1182
12.0686	558
12.0972	316
12.1259	242
12.1545	207
12.1831	166
12.2117	202
12.2403	176
12.2689	177
12.2976	188
12.3262	181
12.3548	167
12.3834	165
12.412	166
12.4406	178
12.4693	168
12.4979	150
12.5265	134
12.5551	143
12.5837	166
12.6124	131
12.641	151
12.6696	149
12.6982	142
12.7268	128
12.7554	152
12.7841	140
12.8127	152
12.8413	124
12.8699	155
12.8985	143
12.9272	139
12.9558	130
12.9844	152
13.013	132
13.0416	116
13.0702	153
13.0989	151
13.1275	162
13.1561	138
13.1847	133
13.2133	128
13.2419	133
13.2706	138
13.2992	155
13.3278	147
13.3564	158
13.385	142
13.4137	152
13.4423	112
13.4709	157
13.4995	161
13.5281	132
13.5567	152
13.5854	155
13.614	149
13.6426	155
13.6712	139
13.6998	168
13.7285	167
13.7571	170
13.7857	176
13.8143	161
13.8429	177
13.8715	208
13.9002	247
13.9288	288
13.9574	294
13.986	391
14.0146	446
14.0433	556
14.0719	689
14.1005	647
14.1291	453
14.1577	266
14.1863	155
14.215	141
14.2436	184
14.2722	152
14.3008	159
14.3294	166
14.3581	171
14.3867	212
14.4153	215
14.4439	212
14.4725	200
14.5011	277
14.5298	301
14.5584	366
14.587	405
14.6156	461
14.6442	638
14.6729	823
14.7015	1035
14.7301	1002
14.7587	650
14.7873	376
14.8159	201
14.8446	141
14.8732	165
14.9018	152
14.9304	169
14.959	159
14.9877	157
15.0163	109
15.0449	124
15.0735	139
15.1021	134
15.1307	137
15.1593	132
15.188	143
15.2166	127
15.2452	111
15.2738	145
15.3024	125
15.3311	121
15.3597	134
15.3883	132
15.4169	131
15.4455	127
15.4741	124
15.5028	110
15.5314	117
15.56	129
15.5886	132
15.6172	122
15.6459	112
15.6745	106
15.7031	118
15.7317	127
15.7603	122
15.7889	130
15.8176	143
15.8462	146
15.8748	134
15.9034	123
15.932	130
15.9606	123
15.9893	137
16.0179	110
16.0465	141
16.0751	124
16.1037	134
16.1324	135
16.161	136
16.1896	127
16.2182	126
16.2468	167
16.2754	153
16.3041	144
16.3327	147
16.3613	137
16.3899	130
16.4185	163
16.4472	125
16.4758	146
16.5044	152
16.533	150
16.5616	163
16.5903	139
16.6189	168
16.6475	167
16.6761	183
16.7047	193
16.7333	213
16.762	235
16.7906	274
16.8192	297
16.8478	342
16.8764	403
16.905	486
16.9337	668
16.9623	818
16.9909	1040
17.0195	1198
17.0481	919
17.0768	585
17.1054	338
17.134	219
17.1626	200
17.1912	173
17.2198	167
17.2485	167
17.2771	170
17.3057	151
17.3343	179
17.3629	148
17.3915	160
17.4202	147
17.4488	158
17.4774	154
17.506	150
17.5346	151
17.5633	166
17.5919	162
17.6205	166
17.6491	166
17.6777	167
17.7063	161
17.735	179
17.7636	162
17.7922	178
17.8208	160
17.8494	158
17.8781	180
17.9067	173
17.9353	137
17.9639	167
17.9925	150
18.0211	174
18.0498	166
18.0784	158
18.107	173
18.1356	185
18.1642	178
18.1928	160
18.2215	215
18.2501	193
18.2787	223
18.3073	200
18.3359	198
18.3646	251
18.3932	291
18.4218	333
18.4504	401
18.479	491
18.5077	544
18.5363	688
18.5649	790
18.5935	581
18.6221	397
18.6507	258
18.6793	227
18.708	209
18.7366	228
18.7652	222
18.7938	232
18.8224	245
18.8511	264
18.8797	300
18.9083	363
18.9369	397
18.9655	470
18.9942	547
19.0228	723
19.0514	798
19.08	634
19.1086	411
19.1372	269
19.1659	204
19.1945	221
19.2231	180
19.2517	185
19.2803	178
19.3089	190
19.3376	200
19.3662	171
19.3948	197
19.4234	202
19.452	216
19.4807	202
19.5093	209
19.5379	164
19.5665	181
19.5951	191
19.6237	199
19.6524	209
19.681	200
19.7096	180
19.7382	209
19.7668	199
19.7954	215
19.8241	199
19.8527	200
19.8813	217
19.9099	180
19.9385	202
19.9672	183
19.9958	225
20.0244	190
20.053	208
20.0816	203
20.1103	219
20.1389	200
20.1675	188
20.1961	188
20.2247	235
20.2533	187
20.282	216
20.3106	222
20.3392	227
20.3678	205
20.3964	219
20.425	201
20.4537	225
20.4823	213
20.5109	248
20.5395	219
20.5681	222
20.5968	243
20.6254	241
20.654	250
20.6826	279
20.7112	312
20.7398	335
20.7685	345
20.7971	413
20.8257	503
20.8543	647
20.8829	715
20.9115	609
20.9402	441
20.9688	379
20.9974	288
21.026	264
21.0546	260
21.0833	253
21.1119	290
21.1405	237
21.1691	230
21.1977	229
21.2264	234
21.255	263
21.2836	258
21.3122	252
21.3408	269
21.3694	259
21.3981	247
21.4267	277
21.4553	275
21.4839	245
21.5125	256
21.5411	280
21.5698	249
21.5984	283
21.627	251
21.6556	235
21.6842	250
21.7128	270
21.7415	254
21.7701	291
21.7987	254
21.8273	293
21.8559	311
21.8846	309
21.9132	328
21.9418	375
21.9704	366
21.999	469
22.0277	540
22.0563	639
22.0849	837
22.1135	1071
22.1421	1393
22.1707	1601
22.1993	1274
22.228	954
22.2566	637
22.2852	362
22.3138	313
22.3424	318
22.3711	277
22.3997	288
22.4283	243
22.4569	278
22.4855	240
22.5142	284
22.5428	235
22.5714	227
22.6	252
22.6286	257
22.6572	226
22.6859	241
22.7145	264
22.7431	239
22.7717	233
22.8003	243
22.8289	234
22.8576	231
22.8862	246
22.9148	242
22.9434	262
22.972	242
23.0007	254
23.0293	240
23.0579	219
23.0865	225
23.1151	265
23.1438	258
23.1724	245
23.201	226
23.2296	217
23.2582	223
23.2868	213
23.3154	208
23.3441	232
23.3727	219
23.4013	251
23.4299	227
23.4585	210
23.4872	237
23.5158	243
23.5444	241
23.573	218
23.6016	224
23.6303	256
23.6589	227
23.6875	201
23.7161	239
23.7447	221
23.7733	236
23.802	223
23.8306	227
23.8592	247
23.8878	216
23.9164	238
23.945	232
23.9737	235
24.0023	267
24.0309	293
24.0595	367
24.0881	449
24.1167	487
24.1454	556
24.174	665
24.2026	522
24.2312	405
24.2598	361
24.2885	260
24.3171	235
24.3457	247
24.3743	245
24.4029	230
24.4316	243
24.4602	239
24.4888	240
24.5174	230
24.546	248
24.5746	249
24.6033	255
24.6319	229
24.6605	212
24.6891	236
24.7177	218
24.7463	211
24.775	223
24.8036	209
24.8322	227
24.8608	230
24.8894	237
24.9181	224
24.9467	240
24.9753	245
25.0039	248
25.0325	258
25.0611	332
25.0898	330
25.1184	336
25.147	395
25.1756	453
25.2042	559
25.2328	693
25.2615	886
25.2901	1040
25.3187	885
25.3473	725
25.3759	648
25.4046	549
25.4332	543
25.4618	704
25.4904	827
25.519	1076
25.5477	1437
25.5763	1883
25.6049	2585
25.6335	3649
25.6621	4133
25.6907	3225
25.7193	2305
25.748	1544
25.7766	781
25.8052	467
25.8338	375
25.8624	356
25.8911	303
25.9197	275
25.9483	256
25.9769	251
26.0055	234
26.0342	238
26.0628	257
26.0914	196
26.12	235
26.1486	237
26.1772	236
26.2059	231
26.2345	234
26.2631	244
26.2917	247
26.3203	231
26.3489	204
26.3776	249
26.4062	213
26.4348	215
26.4634	216
26.492	196
26.5207	210
26.5493	225
26.5779	197
26.6065	197
26.6351	227
26.6638	234
26.6924	216
26.721	223
26.7496	229
26.7782	217
26.8068	225
26.8355	226
26.8641	233
26.8927	241
26.9213	193
26.9499	201
26.9785	210
27.0072	239
27.0358	203
27.0644	203
27.093	208
27.1216	203
27.1502	218
27.1789	191
27.2075	218
27.2361	221
27.2647	220
27.2933	203
27.322	191
27.3506	224
27.3792	190
27.4078	211
27.4364	219
27.4651	204
27.4937	212
27.5223	193
27.5509	216
27.5795	213
27.6081	185
27.6367	219
27.6654	192
27.694	212
27.7226	230
27.7512	216
27.7798	197
27.8085	211
27.8371	211
27.8657	256
27.8943	269
27.9229	288
27.9516	317
27.9802	397
28.0088	503
28.0374	640
28.066	746
28.0946	935
28.1233	766
28.1519	570
28.1805	491
28.2091	319
28.2377	253
28.2663	221
28.295	237
28.3236	250
28.3522	250
28.3808	271
28.4094	237
28.4381	302
28.4667	252
28.4953	227
28.5239	235
28.5525	175
28.5811	226
28.6098	202
28.6384	218
28.667	197
28.6956	180
28.7242	197
28.7528	187
28.7815	203
28.8101	192
28.8387	193
28.8673	173
28.8959	205
28.9246	187
28.9532	202
28.9818	234
29.0104	205
29.039	202
29.0677	191
29.0963	207
29.1249	209
29.1535	211
29.1821	182
29.2107	193
29.2394	202
29.268	201
29.2966	228
29.3252	216
29.3538	221
29.3824	228
29.4111	216
29.4397	210
29.4683	227
29.4969	251
29.5255	274
29.5541	300
29.5828	339
29.6114	446
29.64	563
29.6686	668
29.6972	853
29.7259	901
29.7545	759
29.7831	599
29.8117	476
29.8403	304
29.869	268
29.8976	215
29.9262	221
29.9548	229
29.9834	239
30.012	198
30.0407	179
30.0693	198
30.0979	193
30.1265	195
30.1551	226
30.1837	201
30.2124	210
30.241	185
30.2696	195
30.2982	186
30.3268	225
30.3555	232
30.3841	274
30.4127	317
30.4413	321
30.4699	428
30.4985	499
30.5272	633
30.5558	841
30.5844	1114
30.613	1498
30.6416	2033
30.6702	2066
30.6989	1527
30.7275	1277
30.7561	855
30.7847	512
30.8133	351
30.842	303
30.8706	281
30.8992	279
30.9278	296
30.9564	349
30.9851	293
31.0137	251
31.0423	238
31.0709	205
31.0995	196
31.1281	199
31.1568	168
31.1854	191
31.214	187
31.2426	179
31.2712	168
31.2998	170
31.3285	160
31.3571	177
31.3857	164
31.4143	170
31.4429	178
31.4716	150
31.5002	172
31.5288	159
31.5574	177
31.586	164
31.6146	176
31.6433	178
31.6719	158
31.7005	174
31.7291	189
31.7577	159
31.7863	179
31.815	160
31.8436	174
31.8722	183
31.9008	213
31.9294	188
31.9581	203
31.9867	195
32.0153	255
32.0439	304
32.0725	371
32.1011	416
32.1298	565
32.1584	647
32.187	599
32.2156	460
32.2442	416
32.2728	294
32.3015	240
32.3301	193
32.3587	161
32.3873	169
32.4159	158
32.4446	174
32.4732	133
32.5018	171
32.5304	174
32.559	140
32.5876	138
32.6163	147
32.6449	152
32.6735	167
32.7021	175
32.7307	155
32.7594	171
32.788	207
32.8166	210
32.8452	241
32.8738	280
32.9025	339
32.9311	453
32.9597	578
32.9883	856
33.0169	1067
33.0455	1113
33.0742	889
33.1028	676
33.1314	615
33.16	369
33.1886	252
33.2172	169
33.2459	162
33.2745	172
33.3031	159
33.3317	154
33.3603	151
33.389	152
33.4176	157
33.4462	155
33.4748	137
33.5034	151
33.532	130
33.5607	122
33.5893	142
33.6179	134
33.6465	138
33.6751	153
33.7037	118
33.7324	136
33.761	145
33.7896	129
33.8182	140
33.8468	147
33.8755	140
33.9041	134
33.9327	131
33.9613	147
33.9899	151
34.0185	136
34.0472	125
34.0758	138
34.1044	136
34.133	141
34.1616	158
34.1902	155
34.2189	164
34.2475	159
34.2761	177
34.3047	217
34.3333	237
34.362	278
34.3906	362
34.4192	444
34.4478	508
34.4764	497
34.505	373
34.5337	313
34.5623	310
34.5909	215
34.6195	167
34.6481	141
34.6768	150
34.7054	123
34.734	121
34.7626	138
34.7912	152
34.8199	147
34.8485	132
34.8771	156
34.9057	143
34.9343	142
34.9629	137
34.9915	118
35.0202	135
35.0488	177
35.0774	130
35.106	119
35.1346	147
35.1633	151
35.1919	166
35.2205	177
35.2491	181
35.2777	211
35.3064	177
35.335	209
35.3636	248
35.3922	289
35.4208	394
35.4494	490
35.4781	650
35.5067	826
35.5353	1086
35.5639	1121
35.5925	823
35.6212	684
35.6498	631
35.6784	412
35.707	245
35.7356	172
35.7642	181
35.7929	177
35.8215	148
35.8501	171
35.8787	134
35.9073	132
35.9359	135
35.9646	144
35.9932	148
36.0218	143
36.0504	129
36.079	141
36.1076	132
36.1363	142
36.1649	147
36.1935	140
36.2221	122
36.2507	137
36.2794	126
36.308	122
36.3366	130
36.3652	139
36.3938	133
36.4224	139
36.4511	164
36.4797	162
36.5083	183
36.5369	219
36.5655	261
36.5941	311
36.6228	267
36.6514	304
36.68	223
36.7086	222
36.7372	178
36.7659	122
36.7945	130
36.8231	123
36.8517	121
36.8803	156
36.9089	153
36.9376	134
36.9662	141
36.9948	136
37.0234	120
37.052	149
37.0807	138
37.1093	163
37.1379	142
37.1665	184
37.1951	192
37.2238	223
37.2524	248
37.281	345
37.3096	446
37.3382	598
37.3668	795
37.3955	961
37.4241	902
37.4527	660
37.4813	592
37.5099	555
37.5386	382
37.5672	206
37.5958	174
37.6244	182
37.653	157
37.6816	163
37.7103	159
37.7389	149
37.7675	136
37.7961	138
37.8247	165
37.8533	139
37.882	140
37.9106	130
37.9392	116
37.9678	142
37.9964	139
38.0251	119
38.0537	139
38.0823	139
38.1109	124
38.1395	119
38.1681	112
38.1968	119
38.2254	138
38.254	130
38.2826	124
38.3112	132
38.3398	123
38.3685	125
38.3971	117
38.4257	114
38.4543	126
38.4829	120
38.5115	124
38.5402	117
38.5688	142
38.5974	136
38.626	126
38.6546	103
38.6833	140
38.7119	136
38.7405	129
38.7691	138
38.7977	130
38.8263	123
38.855	118
38.8836	148
38.9122	136
38.9408	133
38.9694	114
38.9981	120
39.0267	143
39.0553	144
39.0839	134
39.1125	145
39.1412	140
39.1698	160
39.1984	167
39.227	179
39.2556	202
39.2842	262
39.3128	266
39.3415	369
39.3701	527
39.3987	667
39.4273	754
39.4559	594
39.4846	494
39.5132	464
39.5418	386
39.5704	279
39.599	211
39.6277	137
39.6563	154
39.6849	148
39.7135	145
39.7421	140
39.7707	130
39.7994	141
39.828	135
39.8566	168
39.8852	120
39.9138	134
39.9425	133
39.9711	129
39.9997	148
40.0283	144
40.0569	123
40.0855	130
40.1142	139
40.1428	120
40.1714	148
40.2	139
40.2286	143
40.2572	155
40.2859	146
40.3145	164
40.3431	148
40.3717	154
40.4003	184
40.429	203
40.4576	223
40.4862	241
40.5148	312
40.5434	416
40.572	526
40.6007	697
40.6293	929
40.6579	942
40.6865	718
40.7151	593
40.7437	592
40.7724	494
40.801	333
40.8296	202
40.8582	184
40.8868	159
40.9155	176
40.9441	142
40.9727	135
41.0013	147
41.0299	150
41.0585	146
41.0872	124
41.1158	125
41.1444	138
41.173	133
41.2016	145
41.2303	128
41.2589	132
41.2875	164
41.3161	165
41.3447	168
41.3733	180
41.402	169
41.4306	160
41.4592	137
41.4878	169
41.5164	135
41.5451	134
41.5737	144
41.6023	153
41.6309	151
41.6595	161
41.6881	140
41.7168	129
41.7454	118
41.774	127
41.8026	151
41.8312	135
41.8599	137
41.8885	137
41.9171	120
41.9457	143
41.9743	139
42.0029	150
42.0316	149
42.0602	138
42.0888	147
42.1174	124
42.146	141
42.1746	140
42.2033	142
42.2319	156
42.2605	167
42.2891	130
42.3177	151
42.3464	165
42.375	136
42.4036	132
42.4322	179
42.4608	172
42.4894	162
42.5181	216
42.5467	215
42.5753	230
42.6039	196
42.6325	183
42.6611	184
42.6898	154
42.7184	178
42.747	155
42.7756	163
42.8042	132
42.8329	159
42.8615	154
42.8901	171
42.9187	158
42.9473	185
42.9759	187
43.0046	228
43.0332	226
43.0618	294
43.0904	377
43.119	476
43.1476	629
43.1763	922
43.2049	1160
43.2335	1462
43.2621	1347
43.2907	906
43.3194	905
43.348	1011
43.3766	940
43.4052	909
43.4338	1012
43.4624	1177
43.4911	1029
43.5197	714
43.5483	624
43.5769	658
43.6055	484
43.6342	324
43.6628	242
43.6914	212
43.72	166
43.7486	163
43.7773	167
43.8059	153
43.8345	132
43.8631	156
43.8917	134
43.9203	175
43.949	146
43.9776	170
44.0062	155
44.0348	168
44.0634	159
44.092	138
44.1207	176
44.1493	190
44.1779	194
44.2065	235
44.2351	267
44.2638	329
44.2924	438
44.321	566
44.3496	702
44.3782	850
44.4068	695
44.4355	460
44.4641	437
44.4927	442
44.5213	358
44.5499	229
44.5785	198
44.6072	154
44.6358	144
44.6644	128
44.693	147
44.7216	140
44.7503	135
44.7789	135
44.8075	140
44.8361	152
44.8647	181
44.8933	171
44.922	220
44.9506	254
44.9792	296
45.0078	356
45.0364	449
45.065	383
45.0937	311
45.1223	306
45.1509	286
45.1795	319
45.2081	337
45.2368	278
45.2654	303
45.294	268
45.3226	225
45.3512	219
45.3798	212
45.4085	184
45.4371	161
45.4657	157
45.4943	115
45.5229	117
45.5516	128
45.5802	141
45.6088	129
45.6374	129
45.666	123
45.6946	97
45.7233	121
45.7519	134
45.7805	126
45.8091	118
45.8377	102
45.8663	94
45.895	130
45.9236	134
45.9522	108
45.9808	119
46.0094	108
46.0381	118
46.0667	103
46.0953	114
46.1239	106
46.1525	100
46.1812	92
46.2098	112
46.2384	101
46.267	111
46.2956	91
46.3242	99
46.3529	109
46.3815	102
46.4101	102
46.4387	97
46.4673	100
46.4959	96
46.5246	114
46.5532	115
46.5818	100
46.6104	96
46.639	104
46.6677	103
46.6963	98
46.7249	101
46.7535	107
46.7821	85
46.8107	116
46.8394	108
46.868	106
46.8966	117
46.9252	110
46.9538	120
46.9825	138
47.0111	120
47.0397	129
47.0683	131
47.0969	104
47.1255	114
47.1542	106
47.1828	118
47.2114	109
47.24	102
47.2686	110
47.2972	109
47.3259	100
47.3545	101
47.3831	81
47.4117	107
47.4403	87
47.469	106
47.4976	99
47.5262	96
47.5548	109
47.5834	111
47.6121	84
47.6407	100
47.6693	122
47.6979	108
47.7265	122
47.7551	140
47.7837	137
47.8124	159
47.841	170
47.8696	176
47.8982	174
47.9268	148
47.9555	135
47.9841	128
48.0127	129
48.0413	120
48.0699	114
48.0986	105
48.1272	96
48.1558	95
48.1844	94
48.213	86
48.2416	96
48.2703	103
48.2989	104
48.3275	123
48.3561	142
48.3847	170
48.4134	184
48.442	198
48.4706	300
48.4992	315
48.5278	274
48.5564	200
48.5851	161
48.6137	216
48.6423	173
48.6709	166
48.6995	125
48.7281	101
48.7568	85
48.7854	123
48.814	112
48.8426	109
48.8712	95
48.8999	86
48.9285	95
48.9571	106
48.9857	103
49.0143	113
49.0429	108
49.0716	91
49.1002	102
49.1288	104
49.1574	96
49.186	100
49.2146	116
49.2433	104
49.2719	108
49.3005	107
49.3291	111
49.3577	124
49.3864	135
49.415	154
49.4436	198
49.4722	234
49.5008	273
49.5294	314
49.5581	332
49.5867	263
49.6153	216
49.6439	216
49.6725	216
49.7011	192
49.7298	166
49.7584	129
49.787	151
49.8156	128
49.8442	113
49.8729	122
49.9015	141
49.9301	174
49.9587	202
49.9873	193

## Sheet: Supplementary Fig.14c
Wavenumbers (cm-1)	Transmittance (a.u.)
3998.18	0.99668
3997.22	0.99668
3996.25	0.99668
3995.29	0.99668
3994.32	0.99668
3993.36	0.99668
3992.4	0.99668
3991.43	0.99668
3990.47	0.99668
3989.5	0.99668
3988.54	0.99668
3987.57	0.99668
3986.61	0.99668
3985.64	0.99642
3984.68	0.99614
3983.72	0.99586
3982.75	0.99557
3981.79	0.99528
3980.82	0.99499
3979.86	0.99471
3978.89	0.99443
3977.93	0.99415
3976.97	0.99387
3976	0.99361
3975.04	0.99336
3974.07	0.99311
3973.11	0.99287
3972.14	0.99262
3971.18	0.99237
3970.22	0.99211
3969.25	0.99185
3968.29	0.9916
3967.32	0.99133
3966.36	0.99107
3965.39	0.9908
3964.43	0.99054
3963.46	0.99028
3962.5	0.99002
3961.54	0.98975
3960.57	0.98948
3959.61	0.9892
3958.64	0.98889
3957.68	0.98858
3956.71	0.98827
3955.75	0.98797
3954.79	0.98767
3953.82	0.98738
3952.86	0.98709
3951.89	0.98678
3950.93	0.98647
3949.96	0.98615
3949	0.98584
3948.04	0.98554
3947.07	0.98526
3946.11	0.985
3945.14	0.98476
3944.18	0.98453
3943.21	0.9843
3942.25	0.98406
3941.28	0.98381
3940.32	0.98355
3939.36	0.98329
3938.39	0.98302
3937.43	0.98275
3936.46	0.98248
3935.5	0.98219
3934.53	0.9819
3933.57	0.98161
3932.61	0.98132
3931.64	0.98102
3930.68	0.98072
3929.71	0.98042
3928.75	0.98012
3927.78	0.97981
3926.82	0.97949
3925.86	0.97916
3924.89	0.97885
3923.93	0.97857
3922.96	0.97831
3922	0.97807
3921.03	0.97782
3920.07	0.97758
3919.1	0.97734
3918.14	0.97714
3917.18	0.97697
3916.21	0.97682
3915.25	0.97667
3914.28	0.97647
3913.32	0.97624
3912.35	0.97595
3911.39	0.97562
3910.43	0.97525
3909.46	0.97485
3908.5	0.97442
3907.53	0.97399
3906.57	0.97356
3905.6	0.97315
3904.64	0.97276
3903.68	0.97239
3902.71	0.97205
3901.75	0.97173
3900.78	0.97144
3899.82	0.9712
3898.85	0.97103
3897.89	0.97092
3896.92	0.97083
3895.96	0.97073
3895	0.97063
3894.03	0.97051
3893.07	0.97038
3892.1	0.97021
3891.14	0.96996
3890.17	0.96963
3889.21	0.96924
3888.25	0.96883
3887.28	0.96844
3886.32	0.96808
3885.35	0.96775
3884.39	0.96745
3883.42	0.9672
3882.46	0.96697
3881.5	0.96675
3880.53	0.96649
3879.57	0.96621
3878.6	0.96593
3877.64	0.96569
3876.67	0.9655
3875.71	0.96533
3874.74	0.96513
3873.78	0.96487
3872.82	0.96459
3871.85	0.96431
3870.89	0.96406
3869.92	0.96382
3868.96	0.96358
3867.99	0.96334
3867.03	0.96314
3866.07	0.96298
3865.1	0.96281
3864.14	0.96258
3863.17	0.96226
3862.21	0.96189
3861.24	0.9615
3860.28	0.96114
3859.32	0.96079
3858.35	0.96046
3857.39	0.96015
3856.42	0.9599
3855.46	0.95969
3854.49	0.95952
3853.53	0.95937
3852.56	0.9592
3851.6	0.95902
3850.64	0.95883
3849.67	0.95863
3848.71	0.95845
3847.74	0.9583
3846.78	0.95818
3845.81	0.95808
3844.85	0.95797
3843.89	0.95782
3842.92	0.95759
3841.96	0.95726
3840.99	0.95687
3840.03	0.95649
3839.06	0.95617
3838.1	0.95591
3837.14	0.95569
3836.17	0.9555
3835.21	0.95536
3834.24	0.95527
3833.28	0.95521
3832.31	0.9551
3831.35	0.95494
3830.38	0.95473
3829.42	0.95449
3828.46	0.95424
3827.49	0.95395
3826.53	0.95365
3825.56	0.95333
3824.6	0.95303
3823.63	0.95275
3822.67	0.95249
3821.71	0.95225
3820.74	0.95205
3819.78	0.95188
3818.81	0.95174
3817.85	0.95161
3816.88	0.95149
3815.92	0.95138
3814.96	0.95129
3813.99	0.9512
3813.03	0.9511
3812.06	0.95099
3811.1	0.95083
3810.13	0.95062
3809.17	0.95037
3808.2	0.95008
3807.24	0.94978
3806.28	0.94948
3805.31	0.94918
3804.35	0.94888
3803.38	0.94859
3802.42	0.94834
3801.45	0.94812
3800.49	0.94793
3799.53	0.94777
3798.56	0.94765
3797.6	0.94755
3796.63	0.94746
3795.67	0.94734
3794.7	0.94719
3793.74	0.94705
3792.78	0.94694
3791.81	0.94685
3790.85	0.94672
3789.88	0.94654
3788.92	0.94632
3787.95	0.94609
3786.99	0.94586
3786.02	0.94563
3785.06	0.94541
3784.1	0.94518
3783.13	0.94498
3782.17	0.94478
3781.2	0.9446
3780.24	0.9444
3779.27	0.94418
3778.31	0.94397
3777.35	0.94376
3776.38	0.94355
3775.42	0.94334
3774.45	0.94312
3773.49	0.94291
3772.52	0.94273
3771.56	0.94257
3770.6	0.94241
3769.63	0.94224
3768.67	0.94203
3767.7	0.94179
3766.74	0.94154
3765.77	0.9413
3764.81	0.94109
3763.84	0.94092
3762.88	0.94076
3761.92	0.94059
3760.95	0.9404
3759.99	0.94016
3759.02	0.93991
3758.06	0.93967
3757.09	0.93944
3756.13	0.9392
3755.17	0.93891
3754.2	0.93854
3753.24	0.93814
3752.27	0.93776
3751.31	0.93744
3750.34	0.9372
3749.38	0.93704
3748.42	0.9369
3747.45	0.93675
3746.49	0.93657
3745.52	0.93636
3744.56	0.93613
3743.59	0.93591
3742.63	0.93572
3741.66	0.93556
3740.7	0.93543
3739.74	0.93534
3738.77	0.93528
3737.81	0.93523
3736.84	0.93522
3735.88	0.93523
3734.91	0.93525
3733.95	0.93525
3732.99	0.93519
3732.02	0.93508
3731.06	0.93498
3730.09	0.93493
3729.13	0.93496
3728.16	0.93506
3727.2	0.9352
3726.24	0.93535
3725.27	0.93547
3724.31	0.93555
3723.34	0.93556
3722.38	0.93551
3721.41	0.93541
3720.45	0.9353
3719.48	0.93519
3718.52	0.9351
3717.56	0.93503
3716.59	0.93499
3715.63	0.93498
3714.66	0.93498
3713.7	0.93496
3712.73	0.93493
3711.77	0.93488
3710.81	0.93483
3709.84	0.93478
3708.88	0.93475
3707.91	0.93475
3706.95	0.93478
3705.98	0.93486
3705.02	0.93498
3704.06	0.93515
3703.09	0.93533
3702.13	0.93552
3701.16	0.93567
3700.2	0.93575
3699.23	0.93577
3698.27	0.93576
3697.3	0.93574
3696.34	0.93575
3695.38	0.9358
3694.41	0.93588
3693.45	0.93601
3692.48	0.93617
3691.52	0.93635
3690.55	0.93652
3689.59	0.93668
3688.63	0.93686
3687.66	0.93706
3686.7	0.93726
3685.73	0.93744
3684.77	0.93759
3683.8	0.93776
3682.84	0.93795
3681.88	0.93817
3680.91	0.93837
3679.95	0.93854
3678.98	0.93865
3678.02	0.93873
3677.05	0.93881
3676.09	0.9389
3675.12	0.93905
3674.16	0.93926
3673.2	0.93952
3672.23	0.93983
3671.27	0.94019
3670.3	0.9406
3669.34	0.94105
3668.37	0.94153
3667.41	0.94201
3666.45	0.94249
3665.48	0.94296
3664.52	0.94343
3663.55	0.94388
3662.59	0.9443
3661.62	0.94471
3660.66	0.9451
3659.7	0.94545
3658.73	0.94572
3657.77	0.94592
3656.8	0.94606
3655.84	0.94618
3654.87	0.94635
3653.91	0.94656
3652.95	0.94683
3651.98	0.94715
3651.02	0.94752
3650.05	0.94793
3649.09	0.94837
3648.12	0.94886
3647.16	0.94939
3646.19	0.94995
3645.23	0.95052
3644.27	0.95109
3643.3	0.9517
3642.34	0.95237
3641.37	0.95307
3640.41	0.95373
3639.44	0.9543
3638.48	0.95477
3637.52	0.95515
3636.55	0.95548
3635.59	0.9558
3634.62	0.95613
3633.66	0.95649
3632.69	0.95691
3631.73	0.95737
3630.77	0.95786
3629.8	0.95834
3628.84	0.9588
3627.87	0.95926
3626.91	0.95975
3625.94	0.96026
3624.98	0.96079
3624.01	0.96132
3623.05	0.96186
3622.09	0.96241
3621.12	0.96298
3620.16	0.96354
3619.19	0.96408
3618.23	0.96456
3617.26	0.96496
3616.3	0.96533
3615.34	0.96571
3614.37	0.96616
3613.41	0.96667
3612.44	0.96724
3611.48	0.96784
3610.51	0.96847
3609.55	0.9691
3608.59	0.96974
3607.62	0.97035
3606.66	0.97094
3605.69	0.97153
3604.73	0.97212
3603.76	0.97271
3602.8	0.97331
3601.83	0.97392
3600.87	0.97454
3599.91	0.97514
3598.94	0.9757
3597.98	0.97617
3597.01	0.97655
3596.05	0.97687
3595.08	0.97717
3594.12	0.97748
3593.16	0.97784
3592.19	0.97825
3591.23	0.9787
3590.26	0.97917
3589.3	0.97965
3588.33	0.98014
3587.37	0.98065
3586.41	0.98117
3585.44	0.98171
3584.48	0.98224
3583.51	0.98278
3582.55	0.98333
3581.58	0.98391
3580.62	0.98453
3579.65	0.98517
3578.69	0.98579
3577.73	0.98632
3576.76	0.98673
3575.8	0.98703
3574.83	0.98726
3573.87	0.98747
3572.9	0.9877
3571.94	0.98796
3570.98	0.98824
3570.01	0.98853
3569.05	0.98884
3568.08	0.98917
3567.12	0.98952
3566.15	0.9899
3565.19	0.9903
3564.23	0.99071
3563.26	0.99113
3562.3	0.99156
3561.33	0.99199
3560.37	0.99246
3559.4	0.99296
3558.44	0.99348
3557.47	0.99396
3556.51	0.99437
3555.55	0.99469
3554.58	0.99493
3553.62	0.99513
3552.65	0.99532
3551.69	0.99552
3550.72	0.99574
3549.76	0.99597
3548.8	0.99622
3547.83	0.99646
3546.87	0.99671
3545.9	0.99697
3544.94	0.99724
3543.97	0.99752
3543.01	0.9978
3542.05	0.99808
3541.08	0.99835
3540.12	0.9986
3539.15	0.99883
3538.19	0.99906
3537.22	0.99927
3536.26	0.99946
3535.29	0.9996
3534.33	0.99969
3533.37	0.99973
3532.4	0.99974
3531.44	0.99974
3530.47	0.99974
3529.51	0.99973
3528.54	0.99973
3527.58	0.99975
3526.62	0.99977
3525.65	0.99979
3524.69	0.99982
3523.72	0.99984
3522.76	0.99988
3521.79	0.99992
3520.83	0.99997
3519.87	1.00002
3518.9	1.00005
3517.94	1.00008
3516.97	1.00009
3516.01	1.00009
3515.04	1.00006
3514.08	0.99999
3513.11	0.99987
3512.15	0.99971
3511.19	0.9995
3510.22	0.99925
3509.26	0.99897
3508.29	0.99866
3507.33	0.99832
3506.36	0.99793
3505.4	0.99751
3504.44	0.99706
3503.47	0.99658
3502.51	0.99607
3501.54	0.99554
3500.58	0.99499
3499.61	0.99442
3498.65	0.99382
3497.69	0.99321
3496.72	0.9926
3495.76	0.99199
3494.79	0.99139
3493.83	0.99081
3492.86	0.99023
3491.9	0.98964
3490.93	0.98904
3489.97	0.98846
3489.01	0.98789
3488.04	0.98736
3487.08	0.98686
3486.11	0.98638
3485.15	0.98593
3484.18	0.98551
3483.22	0.98512
3482.26	0.98475
3481.29	0.9844
3480.33	0.98407
3479.36	0.98374
3478.4	0.98342
3477.43	0.98311
3476.47	0.98281
3475.51	0.98252
3474.54	0.98224
3473.58	0.98197
3472.61	0.98171
3471.65	0.98145
3470.68	0.9812
3469.72	0.98095
3468.75	0.98071
3467.79	0.98049
3466.83	0.98028
3465.86	0.98009
3464.9	0.97991
3463.93	0.97975
3462.97	0.9796
3462	0.97948
3461.04	0.97938
3460.08	0.9793
3459.11	0.97923
3458.15	0.97916
3457.18	0.97908
3456.22	0.97901
3455.25	0.97893
3454.29	0.97886
3453.33	0.97878
3452.36	0.9787
3451.4	0.97861
3450.43	0.97852
3449.47	0.97842
3448.5	0.97833
3447.54	0.97823
3446.57	0.97813
3445.61	0.97803
3444.65	0.97791
3443.68	0.97779
3442.72	0.97766
3441.75	0.97752
3440.79	0.97737
3439.82	0.97721
3438.86	0.97704
3437.9	0.97686
3436.93	0.97667
3435.97	0.97645
3435	0.97622
3434.04	0.97596
3433.07	0.97568
3432.11	0.97538
3431.15	0.97506
3430.18	0.97471
3429.22	0.97434
3428.25	0.97397
3427.29	0.97359
3426.32	0.9732
3425.36	0.9728
3424.39	0.97239
3423.43	0.97197
3422.47	0.97153
3421.5	0.97107
3420.54	0.9706
3419.57	0.9701
3418.61	0.96958
3417.64	0.96902
3416.68	0.96845
3415.72	0.96785
3414.75	0.96722
3413.79	0.96657
3412.82	0.96588
3411.86	0.96515
3410.89	0.96439
3409.93	0.96359
3408.97	0.96277
3408	0.96191
3407.04	0.96102
3406.07	0.9601
3405.11	0.95915
3404.14	0.95817
3403.18	0.95714
3402.21	0.95608
3401.25	0.95498
3400.29	0.95385
3399.32	0.95268
3398.36	0.95147
3397.39	0.95023
3396.43	0.94895
3395.46	0.94763
3394.5	0.94627
3393.54	0.94487
3392.57	0.94343
3391.61	0.94195
3390.64	0.94044
3389.68	0.9389
3388.71	0.93734
3387.75	0.93578
3386.79	0.9342
3385.82	0.93262
3384.86	0.93101
3383.89	0.9294
3382.93	0.92778
3381.96	0.92616
3381	0.92453
3380.03	0.92292
3379.07	0.92132
3378.11	0.91974
3377.14	0.91817
3376.18	0.91663
3375.21	0.9151
3374.25	0.9136
3373.28	0.91213
3372.32	0.91068
3371.36	0.90926
3370.39	0.90786
3369.43	0.90649
3368.46	0.90516
3367.5	0.90385
3366.53	0.90256
3365.57	0.90131
3364.61	0.90008
3363.64	0.89888
3362.68	0.8977
3361.71	0.89655
3360.75	0.89542
3359.78	0.89433
3358.82	0.89326
3357.85	0.89222
3356.89	0.8912
3355.93	0.8902
3354.96	0.88922
3354	0.88826
3353.03	0.8873
3352.07	0.88636
3351.1	0.88543
3350.14	0.88452
3349.18	0.88362
3348.21	0.88273
3347.25	0.88185
3346.28	0.88098
3345.32	0.88013
3344.35	0.8793
3343.39	0.87848
3342.43	0.87768
3341.46	0.8769
3340.5	0.87613
3339.53	0.87538
3338.57	0.87464
3337.6	0.87393
3336.64	0.87323
3335.67	0.87255
3334.71	0.87188
3333.75	0.87122
3332.78	0.87056
3331.82	0.86992
3330.85	0.86929
3329.89	0.86866
3328.92	0.86805
3327.96	0.86745
3327	0.86687
3326.03	0.8663
3325.07	0.86574
3324.1	0.86518
3323.14	0.86464
3322.17	0.86411
3321.21	0.8636
3320.25	0.8631
3319.28	0.86261
3318.32	0.86211
3317.35	0.86163
3316.39	0.86115
3315.42	0.86068
3314.46	0.86022
3313.49	0.85978
3312.53	0.85935
3311.57	0.85894
3310.6	0.85854
3309.64	0.85815
3308.67	0.85779
3307.71	0.85743
3306.74	0.85709
3305.78	0.85676
3304.82	0.85644
3303.85	0.85612
3302.89	0.85581
3301.92	0.8555
3300.96	0.85519
3299.99	0.8549
3299.03	0.85461
3298.07	0.85433
3297.1	0.85404
3296.14	0.85376
3295.17	0.85347
3294.21	0.85319
3293.24	0.85291
3292.28	0.85263
3291.32	0.85236
3290.35	0.8521
3289.39	0.85183
3288.42	0.85156
3287.46	0.85129
3286.49	0.85102
3285.53	0.85074
3284.56	0.85046
3283.6	0.85018
3282.64	0.8499
3281.67	0.84961
3280.71	0.84932
3279.74	0.84904
3278.78	0.84875
3277.81	0.84847
3276.85	0.84818
3275.89	0.84789
3274.92	0.84761
3273.96	0.84731
3272.99	0.84702
3272.03	0.84671
3271.06	0.84641
3270.1	0.8461
3269.14	0.8458
3268.17	0.84549
3267.21	0.84518
3266.24	0.84487
3265.28	0.84455
3264.31	0.84422
3263.35	0.84388
3262.38	0.84353
3261.42	0.84317
3260.46	0.84279
3259.49	0.84241
3258.53	0.84202
3257.56	0.84162
3256.6	0.84122
3255.63	0.84081
3254.67	0.84039
3253.71	0.83997
3252.74	0.83954
3251.78	0.83911
3250.81	0.83868
3249.85	0.83824
3248.88	0.83779
3247.92	0.83734
3246.96	0.83689
3245.99	0.83644
3245.03	0.83598
3244.06	0.83552
3243.1	0.83504
3242.13	0.83456
3241.17	0.83406
3240.2	0.83356
3239.24	0.83304
3238.28	0.83252
3237.31	0.83199
3236.35	0.83147
3235.38	0.83094
3234.42	0.8304
3233.45	0.82987
3232.49	0.82933
3231.53	0.82878
3230.56	0.82823
3229.6	0.82766
3228.63	0.82709
3227.67	0.8265
3226.7	0.82591
3225.74	0.8253
3224.78	0.82468
3223.81	0.82406
3222.85	0.82344
3221.88	0.82282
3220.92	0.82219
3219.95	0.82157
3218.99	0.82094
3218.02	0.82032
3217.06	0.8197
3216.1	0.81908
3215.13	0.81847
3214.17	0.81786
3213.2	0.81724
3212.24	0.81663
3211.27	0.81602
3210.31	0.81541
3209.35	0.8148
3208.38	0.81418
3207.42	0.81356
3206.45	0.81294
3205.49	0.81231
3204.52	0.81169
3203.56	0.81107
3202.6	0.81045
3201.63	0.80983
3200.67	0.80921
3199.7	0.8086
3198.74	0.80799
3197.77	0.80739
3196.81	0.80679
3195.84	0.8062
3194.88	0.80561
3193.92	0.80503
3192.95	0.80446
3191.99	0.80389
3191.02	0.80333
3190.06	0.80279
3189.09	0.80225
3188.13	0.80172
3187.17	0.8012
3186.2	0.80069
3185.24	0.80018
3184.27	0.79969
3183.31	0.79919
3182.34	0.7987
3181.38	0.79822
3180.42	0.79774
3179.45	0.79727
3178.49	0.7968
3177.52	0.79633
3176.56	0.79587
3175.59	0.79541
3174.63	0.79496
3173.66	0.79451
3172.7	0.79407
3171.74	0.79363
3170.77	0.79321
3169.81	0.79279
3168.84	0.79237
3167.88	0.79196
3166.91	0.79154
3165.95	0.79112
3164.99	0.79071
3164.02	0.7903
3163.06	0.78988
3162.09	0.78947
3161.13	0.78905
3160.16	0.78863
3159.2	0.78822
3158.24	0.7878
3157.27	0.7874
3156.31	0.78699
3155.34	0.7866
3154.38	0.7862
3153.41	0.78582
3152.45	0.78545
3151.48	0.78508
3150.52	0.78472
3149.56	0.78437
3148.59	0.78402
3147.63	0.78367
3146.66	0.78332
3145.7	0.78298
3144.73	0.78264
3143.77	0.78231
3142.81	0.78198
3141.84	0.78166
3140.88	0.78134
3139.91	0.78102
3138.95	0.7807
3137.98	0.78038
3137.02	0.78007
3136.06	0.77976
3135.09	0.77946
3134.13	0.77915
3133.16	0.77886
3132.2	0.77856
3131.23	0.77828
3130.27	0.77799
3129.3	0.77771
3128.34	0.77744
3127.38	0.77716
3126.41	0.77689
3125.45	0.77663
3124.48	0.77638
3123.52	0.77613
3122.55	0.77589
3121.59	0.77566
3120.63	0.77543
3119.66	0.7752
3118.7	0.77498
3117.73	0.77475
3116.77	0.77454
3115.8	0.77432
3114.84	0.7741
3113.88	0.77388
3112.91	0.77367
3111.95	0.77345
3110.98	0.77324
3110.02	0.77302
3109.05	0.77281
3108.09	0.7726
3107.12	0.77238
3106.16	0.77217
3105.2	0.77196
3104.23	0.77174
3103.27	0.77153
3102.3	0.77131
3101.34	0.7711
3100.37	0.77089
3099.41	0.77068
3098.45	0.77046
3097.48	0.77026
3096.52	0.77005
3095.55	0.76986
3094.59	0.76967
3093.62	0.76949
3092.66	0.76931
3091.7	0.76914
3090.73	0.76896
3089.77	0.76879
3088.8	0.76861
3087.84	0.76844
3086.87	0.76826
3085.91	0.76808
3084.94	0.76791
3083.98	0.76774
3083.02	0.76757
3082.05	0.7674
3081.09	0.76723
3080.12	0.76706
3079.16	0.76689
3078.19	0.76673
3077.23	0.76657
3076.27	0.76641
3075.3	0.76624
3074.34	0.76607
3073.37	0.7659
3072.41	0.76573
3071.44	0.76557
3070.48	0.7654
3069.52	0.76524
3068.55	0.76508
3067.59	0.76492
3066.62	0.76475
3065.66	0.76459
3064.69	0.76444
3063.73	0.76429
3062.76	0.76415
3061.8	0.76402
3060.84	0.7639
3059.87	0.76379
3058.91	0.76368
3057.94	0.76359
3056.98	0.7635
3056.01	0.76341
3055.05	0.76333
3054.09	0.76326
3053.12	0.76318
3052.16	0.76312
3051.19	0.76307
3050.23	0.76303
3049.26	0.76301
3048.3	0.763
3047.34	0.76301
3046.37	0.76303
3045.41	0.76305
3044.44	0.76308
3043.48	0.76312
3042.51	0.76315
3041.55	0.76319
3040.58	0.76322
3039.62	0.76326
3038.66	0.7633
3037.69	0.76334
3036.73	0.76338
3035.76	0.76342
3034.8	0.76346
3033.83	0.7635
3032.87	0.76353
3031.91	0.76357
3030.94	0.76361
3029.98	0.76365
3029.01	0.76369
3028.05	0.76372
3027.08	0.76375
3026.12	0.76378
3025.16	0.7638
3024.19	0.76382
3023.23	0.76384
3022.26	0.76384
3021.3	0.76384
3020.33	0.76383
3019.37	0.76382
3018.4	0.76381
3017.44	0.7638
3016.48	0.7638
3015.51	0.76379
3014.55	0.76378
3013.58	0.76377
3012.62	0.76375
3011.65	0.76373
3010.69	0.7637
3009.73	0.76368
3008.76	0.76365
3007.8	0.76363
3006.83	0.76361
3005.87	0.76359
3004.9	0.76356
3003.94	0.76354
3002.98	0.76352
3002.01	0.76351
3001.05	0.76349
3000.08	0.76348
2999.12	0.76347
2998.15	0.76346
2997.19	0.76346
2996.22	0.76345
2995.26	0.76345
2994.3	0.76344
2993.33	0.76344
2992.37	0.76342
2991.4	0.7634
2990.44	0.76338
2989.47	0.76335
2988.51	0.76332
2987.55	0.76329
2986.58	0.76325
2985.62	0.7632
2984.65	0.76314
2983.69	0.76305
2982.72	0.76295
2981.76	0.76284
2980.8	0.7627
2979.83	0.76254
2978.87	0.76237
2977.9	0.76217
2976.94	0.76196
2975.97	0.76171
2975.01	0.76145
2974.04	0.76116
2973.08	0.76085
2972.12	0.76052
2971.15	0.76016
2970.19	0.75978
2969.22	0.75938
2968.26	0.75896
2967.29	0.75853
2966.33	0.75808
2965.37	0.75762
2964.4	0.75716
2963.44	0.7567
2962.47	0.75625
2961.51	0.75582
2960.54	0.75543
2959.58	0.75507
2958.62	0.75474
2957.65	0.75446
2956.69	0.75422
2955.72	0.75401
2954.76	0.75382
2953.79	0.75366
2952.83	0.7535
2951.86	0.75333
2950.9	0.75315
2949.94	0.75292
2948.97	0.75264
2948.01	0.75229
2947.04	0.75185
2946.08	0.75133
2945.11	0.7507
2944.15	0.74995
2943.19	0.7491
2942.22	0.74812
2941.26	0.74702
2940.29	0.74582
2939.33	0.74451
2938.36	0.7431
2937.4	0.74162
2936.44	0.74007
2935.47	0.73849
2934.51	0.7369
2933.54	0.73533
2932.58	0.73381
2931.61	0.7324
2930.65	0.73112
2929.69	0.73002
2928.72	0.72914
2927.76	0.7285
2926.79	0.72814
2925.83	0.72808
2924.86	0.72831
2923.9	0.72882
2922.93	0.7296
2921.97	0.73062
2921.01	0.73185
2920.04	0.73325
2919.08	0.73479
2918.11	0.73643
2917.15	0.73812
2916.18	0.73984
2915.22	0.74153
2914.26	0.74317
2913.29	0.74473
2912.33	0.74619
2911.36	0.74754
2910.4	0.74876
2909.43	0.74987
2908.47	0.75087
2907.51	0.75176
2906.54	0.75257
2905.58	0.75332
2904.61	0.754
2903.65	0.75464
2902.68	0.75523
2901.72	0.75578
2900.75	0.75631
2899.79	0.7568
2898.83	0.75728
2897.86	0.75775
2896.9	0.7582
2895.93	0.75865
2894.97	0.75909
2894	0.75953
2893.04	0.75997
2892.08	0.7604
2891.11	0.76081
2890.15	0.76122
2889.18	0.76162
2888.22	0.762
2887.25	0.76236
2886.29	0.76271
2885.33	0.76304
2884.36	0.76335
2883.4	0.76363
2882.43	0.76388
2881.47	0.76411
2880.5	0.76431
2879.54	0.76448
2878.57	0.76464
2877.61	0.76477
2876.65	0.76489
2875.68	0.76498
2874.72	0.76506
2873.75	0.76512
2872.79	0.76514
2871.82	0.76514
2870.86	0.7651
2869.9	0.76501
2868.93	0.76485
2867.97	0.76462
2867	0.7643
2866.04	0.76387
2865.07	0.76334
2864.11	0.76271
2863.15	0.76197
2862.18	0.76116
2861.22	0.7603
2860.25	0.75944
2859.29	0.75861
2858.32	0.75786
2857.36	0.75721
2856.39	0.7567
2855.43	0.75636
2854.47	0.75621
2853.5	0.75627
2852.54	0.75655
2851.57	0.75705
2850.61	0.75776
2849.64	0.75867
2848.68	0.75974
2847.72	0.76095
2846.75	0.76225
2845.79	0.76361
2844.82	0.76498
2843.86	0.76633
2842.89	0.76762
2841.93	0.76884
2840.97	0.76996
2840	0.77101
2839.04	0.77196
2838.07	0.77284
2837.11	0.77364
2836.14	0.77438
2835.18	0.77504
2834.21	0.77564
2833.25	0.77617
2832.29	0.77664
2831.32	0.77705
2830.36	0.77742
2829.39	0.77774
2828.43	0.77803
2827.46	0.77829
2826.5	0.77852
2825.54	0.77873
2824.57	0.77893
2823.61	0.77911
2822.64	0.77928
2821.68	0.77944
2820.71	0.77959
2819.75	0.77973
2818.79	0.77987
2817.82	0.78002
2816.86	0.78016
2815.89	0.7803
2814.93	0.78043
2813.96	0.78057
2813	0.7807
2812.03	0.78084
2811.07	0.78097
2810.11	0.78111
2809.14	0.78126
2808.18	0.78142
2807.21	0.78159
2806.25	0.78177
2805.28	0.78195
2804.32	0.78215
2803.36	0.78236
2802.39	0.78257
2801.43	0.78278
2800.46	0.78299
2799.5	0.78319
2798.53	0.78339
2797.57	0.78358
2796.61	0.78376
2795.64	0.78393
2794.68	0.78409
2793.71	0.78425
2792.75	0.78439
2791.78	0.78453
2790.82	0.78467
2789.85	0.78481
2788.89	0.78496
2787.93	0.78511
2786.96	0.78526
2786	0.78541
2785.03	0.78556
2784.07	0.78572
2783.1	0.78586
2782.14	0.78601
2781.18	0.78615
2780.21	0.78629
2779.25	0.78644
2778.28	0.78658
2777.32	0.78672
2776.35	0.78687
2775.39	0.78702
2774.43	0.78717
2773.46	0.78733
2772.5	0.78748
2771.53	0.78764
2770.57	0.7878
2769.6	0.78796
2768.64	0.78812
2767.67	0.78828
2766.71	0.78843
2765.75	0.78858
2764.78	0.78873
2763.82	0.78888
2762.85	0.78903
2761.89	0.78917
2760.92	0.78932
2759.96	0.78947
2759	0.78962
2758.03	0.78978
2757.07	0.78994
2756.1	0.7901
2755.14	0.79025
2754.17	0.79041
2753.21	0.79056
2752.25	0.79071
2751.28	0.79086
2750.32	0.79101
2749.35	0.79115
2748.39	0.79128
2747.42	0.79141
2746.46	0.79155
2745.49	0.79168
2744.53	0.79181
2743.57	0.79194
2742.6	0.79208
2741.64	0.79222
2740.67	0.79236
2739.71	0.7925
2738.74	0.79263
2737.78	0.79276
2736.82	0.7929
2735.85	0.79302
2734.89	0.79314
2733.92	0.79326
2732.96	0.79338
2731.99	0.79349
2731.03	0.7936
2730.07	0.79372
2729.1	0.79383
2728.14	0.79395
2727.17	0.79407
2726.21	0.79419
2725.24	0.79432
2724.28	0.79445
2723.31	0.79458
2722.35	0.79471
2721.39	0.79484
2720.42	0.79497
2719.46	0.79509
2718.49	0.7952
2717.53	0.79531
2716.56	0.79541
2715.6	0.79552
2714.64	0.79562
2713.67	0.79571
2712.71	0.7958
2711.74	0.7959
2710.78	0.79599
2709.81	0.79608
2708.85	0.79617
2707.89	0.79627
2706.92	0.79636
2705.96	0.79646
2704.99	0.79655
2704.03	0.79665
2703.06	0.79674
2702.1	0.79683
2701.13	0.79692
2700.17	0.797
2699.21	0.79709
2698.24	0.79717
2697.28	0.79725
2696.31	0.79734
2695.35	0.79742
2694.38	0.7975
2693.42	0.79757
2692.46	0.79765
2691.49	0.79773
2690.53	0.7978
2689.56	0.79788
2688.6	0.79796
2687.63	0.79804
2686.67	0.79812
2685.71	0.7982
2684.74	0.79828
2683.78	0.79836
2682.81	0.79843
2681.85	0.79851
2680.88	0.79858
2679.92	0.79865
2678.95	0.79872
2677.99	0.79878
2677.03	0.79885
2676.06	0.79891
2675.1	0.79898
2674.13	0.79904
2673.17	0.7991
2672.2	0.79917
2671.24	0.79923
2670.28	0.7993
2669.31	0.79936
2668.35	0.79943
2667.38	0.7995
2666.42	0.79957
2665.45	0.79964
2664.49	0.79971
2663.53	0.79978
2662.56	0.79985
2661.6	0.79991
2660.63	0.79998
2659.67	0.80004
2658.7	0.8001
2657.74	0.80015
2656.77	0.80021
2655.81	0.80026
2654.85	0.80032
2653.88	0.80037
2652.92	0.80042
2651.95	0.80048
2650.99	0.80053
2650.02	0.80058
2649.06	0.80062
2648.1	0.80066
2647.13	0.8007
2646.17	0.80073
2645.2	0.80076
2644.24	0.80079
2643.27	0.80082
2642.31	0.80084
2641.35	0.80087
2640.38	0.80089
2639.42	0.80092
2638.45	0.80095
2637.49	0.80098
2636.52	0.80101
2635.56	0.80105
2634.59	0.80109
2633.63	0.80113
2632.67	0.80118
2631.7	0.80122
2630.74	0.80126
2629.77	0.8013
2628.81	0.80134
2627.84	0.80137
2626.88	0.80141
2625.92	0.80144
2624.95	0.80147
2623.99	0.80149
2623.02	0.80153
2622.06	0.80156
2621.09	0.80159
2620.13	0.80163
2619.17	0.80168
2618.2	0.80173
2617.24	0.80179
2616.27	0.80184
2615.31	0.8019
2614.34	0.80195
2613.38	0.80201
2612.41	0.80206
2611.45	0.80212
2610.49	0.80217
2609.52	0.80222
2608.56	0.80227
2607.59	0.80232
2606.63	0.80237
2605.66	0.80241
2604.7	0.80245
2603.74	0.80249
2602.77	0.80254
2601.81	0.8026
2600.84	0.80266
2599.88	0.80272
2598.91	0.80279
2597.95	0.80287
2596.99	0.80294
2596.02	0.80302
2595.06	0.8031
2594.09	0.80317
2593.13	0.80324
2592.16	0.80331
2591.2	0.80338
2590.24	0.80345
2589.27	0.80352
2588.31	0.80359
2587.34	0.80366
2586.38	0.80374
2585.41	0.80381
2584.45	0.80389
2583.48	0.80398
2582.52	0.80406
2581.56	0.80414
2580.59	0.80422
2579.63	0.8043
2578.66	0.80437
2577.7	0.80444
2576.73	0.80451
2575.77	0.80458
2574.81	0.80465
2573.84	0.80472
2572.88	0.80479
2571.91	0.80486
2570.95	0.80493
2569.98	0.80501
2569.02	0.80509
2568.06	0.80518
2567.09	0.80527
2566.13	0.80537
2565.16	0.80547
2564.2	0.80556
2563.23	0.80566
2562.27	0.80575
2561.3	0.80583
2560.34	0.80591
2559.38	0.80598
2558.41	0.80604
2557.45	0.8061
2556.48	0.80616
2555.52	0.80623
2554.55	0.80629
2553.59	0.80636
2552.63	0.80643
2551.66	0.80651
2550.7	0.80658
2549.73	0.80665
2548.77	0.80673
2547.8	0.80679
2546.84	0.80686
2545.88	0.80692
2544.91	0.80697
2543.95	0.80701
2542.98	0.80706
2542.02	0.8071
2541.05	0.80714
2540.09	0.80719
2539.12	0.80724
2538.16	0.80729
2537.2	0.80734
2536.23	0.8074
2535.27	0.80745
2534.3	0.80751
2533.34	0.80757
2532.37	0.80763
2531.41	0.80769
2530.45	0.80775
2529.48	0.8078
2528.52	0.80785
2527.55	0.8079
2526.59	0.80795
2525.62	0.808
2524.66	0.80806
2523.7	0.80811
2522.73	0.80817
2521.77	0.80824
2520.8	0.80831
2519.84	0.80838
2518.87	0.80845
2517.91	0.80853
2516.94	0.8086
2515.98	0.80866
2515.02	0.80873
2514.05	0.80879
2513.09	0.80885
2512.12	0.80891
2511.16	0.80897
2510.19	0.80903
2509.23	0.80909
2508.27	0.80916
2507.3	0.80924
2506.34	0.80932
2505.37	0.80941
2504.41	0.8095
2503.44	0.80959
2502.48	0.80968
2501.52	0.80977
2500.55	0.80985
2499.59	0.80993
2498.62	0.81001
2497.66	0.81009
2496.69	0.81017
2495.73	0.81024
2494.76	0.81032
2493.8	0.81041
2492.84	0.8105
2491.87	0.81059
2490.91	0.81069
2489.94	0.81079
2488.98	0.81088
2488.01	0.81098
2487.05	0.81107
2486.09	0.81115
2485.12	0.81123
2484.16	0.81131
2483.19	0.81139
2482.23	0.81147
2481.26	0.81155
2480.3	0.81163
2479.34	0.81171
2478.37	0.8118
2477.41	0.81189
2476.44	0.81199
2475.48	0.81209
2474.51	0.81218
2473.55	0.81228
2472.58	0.81237
2471.62	0.81246
2470.66	0.81254
2469.69	0.81261
2468.73	0.81268
2467.76	0.81274
2466.8	0.8128
2465.83	0.81286
2464.87	0.81292
2463.91	0.81299
2462.94	0.81307
2461.98	0.81315
2461.01	0.81324
2460.05	0.81334
2459.08	0.81344
2458.12	0.81354
2457.16	0.81363
2456.19	0.81373
2455.23	0.81381
2454.26	0.81389
2453.3	0.81397
2452.33	0.81403
2451.37	0.8141
2450.4	0.81416
2449.44	0.81422
2448.48	0.81428
2447.51	0.81436
2446.55	0.81444
2445.58	0.81453
2444.62	0.81463
2443.65	0.81473
2442.69	0.81483
2441.73	0.81493
2440.76	0.81502
2439.8	0.8151
2438.83	0.81517
2437.87	0.81524
2436.9	0.81531
2435.94	0.81537
2434.98	0.81542
2434.01	0.81548
2433.05	0.81554
2432.08	0.81561
2431.12	0.81568
2430.15	0.81576
2429.19	0.81585
2428.22	0.81594
2427.26	0.81603
2426.3	0.81612
2425.33	0.81621
2424.37	0.81629
2423.4	0.81635
2422.44	0.81642
2421.47	0.81647
2420.51	0.81652
2419.55	0.81657
2418.58	0.81661
2417.62	0.81667
2416.65	0.81672
2415.69	0.81679
2414.72	0.81686
2413.76	0.81693
2412.8	0.81701
2411.83	0.81709
2410.87	0.81717
2409.9	0.81725
2408.94	0.81732
2407.97	0.81738
2407.01	0.81743
2406.04	0.81748
2405.08	0.81753
2404.12	0.81758
2403.15	0.81763
2402.19	0.81769
2401.22	0.81775
2400.26	0.81782
2399.29	0.81789
2398.33	0.81797
2397.37	0.81805
2396.4	0.81813
2395.44	0.81821
2394.47	0.81828
2393.51	0.81835
2392.54	0.81842
2391.58	0.81848
2390.62	0.81854
2389.65	0.81859
2388.69	0.81864
2387.72	0.81869
2386.76	0.81873
2385.79	0.81878
2384.83	0.81882
2383.86	0.81885
2382.9	0.81888
2381.94	0.81891
2380.97	0.81892
2380.01	0.81892
2379.04	0.8189
2378.08	0.81888
2377.11	0.81884
2376.15	0.8188
2375.19	0.81877
2374.22	0.81873
2373.26	0.81871
2372.29	0.8187
2371.33	0.81871
2370.36	0.81873
2369.4	0.81876
2368.44	0.81881
2367.47	0.81887
2366.51	0.81893
2365.54	0.819
2364.58	0.81906
2363.61	0.81911
2362.65	0.81916
2361.68	0.8192
2360.72	0.81924
2359.76	0.81929
2358.79	0.81936
2357.83	0.81944
2356.86	0.81954
2355.9	0.81964
2354.93	0.81975
2353.97	0.81986
2353.01	0.81997
2352.04	0.82008
2351.08	0.82019
2350.11	0.82028
2349.15	0.82036
2348.18	0.82043
2347.22	0.82049
2346.26	0.82053
2345.29	0.82057
2344.33	0.82059
2343.36	0.82062
2342.4	0.82064
2341.43	0.82067
2340.47	0.82071
2339.5	0.82077
2338.54	0.82084
2337.58	0.82093
2336.61	0.82103
2335.65	0.82114
2334.68	0.82123
2333.72	0.82131
2332.75	0.82138
2331.79	0.82143
2330.83	0.82148
2329.86	0.82152
2328.9	0.82156
2327.93	0.82161
2326.97	0.82167
2326	0.82173
2325.04	0.8218
2324.08	0.82189
2323.11	0.82198
2322.15	0.82207
2321.18	0.82218
2320.22	0.82228
2319.25	0.82239
2318.29	0.82249
2317.32	0.8226
2316.36	0.82269
2315.4	0.82278
2314.43	0.82286
2313.47	0.82294
2312.5	0.82303
2311.54	0.82312
2310.57	0.82322
2309.61	0.82333
2308.65	0.82346
2307.68	0.82359
2306.72	0.82372
2305.75	0.82384
2304.79	0.82397
2303.82	0.82408
2302.86	0.82418
2301.9	0.82426
2300.93	0.82434
2299.97	0.82441
2299	0.82447
2298.04	0.82454
2297.07	0.8246
2296.11	0.82467
2295.14	0.82475
2294.18	0.82483
2293.22	0.82493
2292.25	0.82503
2291.29	0.82513
2290.32	0.82522
2289.36	0.82532
2288.39	0.8254
2287.43	0.82547
2286.47	0.82553
2285.5	0.82558
2284.54	0.82562
2283.57	0.82566
2282.61	0.8257
2281.64	0.82574
2280.68	0.82579
2279.72	0.82585
2278.75	0.82592
2277.79	0.82599
2276.82	0.82607
2275.86	0.82614
2274.89	0.82622
2273.93	0.8263
2272.96	0.82637
2272	0.82643
2271.04	0.82649
2270.07	0.82654
2269.11	0.82658
2268.14	0.82662
2267.18	0.82666
2266.21	0.82671
2265.25	0.82677
2264.29	0.82684
2263.32	0.82692
2262.36	0.827
2261.39	0.82708
2260.43	0.82717
2259.46	0.82725
2258.5	0.82732
2257.54	0.82739
2256.57	0.82745
2255.61	0.82751
2254.64	0.82755
2253.68	0.8276
2252.71	0.82764
2251.75	0.82769
2250.79	0.82773
2249.82	0.82779
2248.86	0.82786
2247.89	0.82793
2246.93	0.828
2245.96	0.82808
2245	0.82815
2244.03	0.82822
2243.07	0.82828
2242.11	0.82833
2241.14	0.82838
2240.18	0.82842
2239.21	0.82845
2238.25	0.82849
2237.28	0.82853
2236.32	0.82857
2235.36	0.82862
2234.39	0.82867
2233.43	0.82874
2232.46	0.82881
2231.5	0.82888
2230.53	0.82895
2229.57	0.82903
2228.61	0.82909
2227.64	0.82915
2226.68	0.8292
2225.71	0.82923
2224.75	0.82926
2223.78	0.82927
2222.82	0.82929
2221.85	0.82931
2220.89	0.82935
2219.93	0.82939
2218.96	0.82945
2218	0.82951
2217.03	0.82958
2216.07	0.82965
2215.1	0.82972
2214.14	0.82978
2213.18	0.82984
2212.21	0.82989
2211.25	0.82993
2210.28	0.82997
2209.32	0.83001
2208.35	0.83004
2207.39	0.83007
2206.43	0.8301
2205.46	0.83014
2204.5	0.83019
2203.53	0.83024
2202.57	0.83031
2201.6	0.83038
2200.64	0.83046
2199.67	0.83054
2198.71	0.83062
2197.75	0.83069
2196.78	0.83076
2195.82	0.83081
2194.85	0.83086
2193.89	0.8309
2192.92	0.83093
2191.96	0.83097
2191	0.83101
2190.03	0.83105
2189.07	0.8311
2188.1	0.83116
2187.14	0.83122
2186.17	0.83129
2185.21	0.83136
2184.25	0.83144
2183.28	0.83151
2182.32	0.83157
2181.35	0.83163
2180.39	0.83168
2179.42	0.83172
2178.46	0.83176
2177.49	0.83181
2176.53	0.83185
2175.57	0.83189
2174.6	0.83194
2173.64	0.832
2172.67	0.83206
2171.71	0.83212
2170.74	0.83219
2169.78	0.83225
2168.82	0.83232
2167.85	0.83238
2166.89	0.83244
2165.92	0.83249
2164.96	0.83254
2163.99	0.83258
2163.03	0.83262
2162.07	0.83267
2161.1	0.83271
2160.14	0.83275
2159.17	0.8328
2158.21	0.83285
2157.24	0.83291
2156.28	0.83297
2155.31	0.83303
2154.35	0.83309
2153.39	0.83314
2152.42	0.83319
2151.46	0.83324
2150.49	0.83328
2149.53	0.83332
2148.56	0.83335
2147.6	0.83338
2146.64	0.83341
2145.67	0.83345
2144.71	0.83349
2143.74	0.83353
2142.78	0.83358
2141.81	0.83363
2140.85	0.83368
2139.89	0.83373
2138.92	0.83378
2137.96	0.83382
2136.99	0.83385
2136.03	0.83388
2135.06	0.8339
2134.1	0.83392
2133.13	0.83394
2132.17	0.83395
2131.21	0.83396
2130.24	0.83398
2129.28	0.834
2128.31	0.83403
2127.35	0.83407
2126.38	0.8341
2125.42	0.83414
2124.46	0.83417
2123.49	0.83419
2122.53	0.83421
2121.56	0.83422
2120.6	0.83423
2119.63	0.83423
2118.67	0.83424
2117.71	0.83424
2116.74	0.83425
2115.78	0.83426
2114.81	0.83428
2113.85	0.8343
2112.88	0.83432
2111.92	0.83435
2110.95	0.83439
2109.99	0.83442
2109.03	0.83445
2108.06	0.83448
2107.1	0.83451
2106.13	0.83453
2105.17	0.83454
2104.2	0.83455
2103.24	0.83455
2102.28	0.83456
2101.31	0.83456
2100.35	0.83457
2099.38	0.83458
2098.42	0.8346
2097.45	0.83461
2096.49	0.83463
2095.53	0.83466
2094.56	0.83468
2093.6	0.83469
2092.63	0.83471
2091.67	0.83473
2090.7	0.83474
2089.74	0.83474
2088.77	0.83474
2087.81	0.83473
2086.85	0.83472
2085.88	0.83471
2084.92	0.83471
2083.95	0.8347
2082.99	0.83471
2082.02	0.83472
2081.06	0.83474
2080.1	0.83476
2079.13	0.83478
2078.17	0.83479
2077.2	0.8348
2076.24	0.8348
2075.27	0.8348
2074.31	0.83479
2073.35	0.83477
2072.38	0.83476
2071.42	0.83474
[truncated: 1,734 more rows]

## Sheet: Supplementary Fig.14d
2θ	Intensity (a.u.)
5	568
5.05621	575
5.11243	520
5.16864	543
5.22486	536
5.28107	551
5.33728	521
5.3935	545
5.44971	552
5.50592	532
5.56214	540
5.61835	532
5.67457	501
5.73078	538
5.78699	522
5.84321	542
5.89942	554
5.95563	565
6.01185	541
6.06806	525
6.12427	536
6.18049	590
6.2367	579
6.29292	537
6.34913	576
6.40534	594
6.46156	570
6.51777	617
6.57398	618
6.6302	610
6.68641	597
6.74263	610
6.79884	636
6.85505	610
6.91127	664
6.96748	705
7.02369	719
7.07991	696
7.13612	768
7.19234	770
7.24855	725
7.30476	744
7.36098	711
7.41719	682
7.4734	657
7.52962	618
7.58583	589
7.64205	578
7.69826	523
7.75447	552
7.81069	460
7.8669	477
7.92311	468
7.97933	444
8.03554	467
8.09176	439
8.14797	444
8.20418	443
8.2604	396
8.31661	429
8.37282	428
8.42904	384
8.48525	429
8.54147	393
8.59768	352
8.65389	326
8.71011	317
8.76632	330
8.82253	295
8.87875	291
8.93496	288
8.99118	316
9.04739	266
9.1036	258
9.15982	243
9.21603	270
9.27224	258
9.32846	232
9.38467	237
9.44088	244
9.4971	227
9.55331	227
9.60953	222
9.66574	242
9.72195	226
9.77817	220
9.83438	209
9.89059	216
9.94681	192
10.003	191
10.0592	209
10.1154	188
10.1717	196
10.2279	185
10.2841	207
10.3403	212
10.3965	192
10.4527	183
10.5089	207
10.5652	190
10.6214	178
10.6776	168
10.7338	151
10.79	180
10.8462	176
10.9024	164
10.9587	163
11.0149	185
11.0711	168
11.1273	165
11.1835	169
11.2397	191
11.2959	155
11.3521	176
11.4084	171
11.4646	192
11.5208	171
11.577	180
11.6332	173
11.6894	175
11.7456	151
11.8019	175
11.8581	165
11.9143	172
11.9705	157
12.0267	161
12.0829	174
12.1391	140
12.1954	169
12.2516	165
12.3078	133
12.364	163
12.4202	143
12.4764	141
12.5326	136
12.5889	147
12.6451	148
12.7013	131
12.7575	148
12.8137	135
12.8699	136
12.9261	135
12.9824	130
13.0386	113
13.0948	129
13.151	104
13.2072	137
13.2634	148
13.3196	104
13.3758	114
13.4321	149
13.4883	135
13.5445	108
13.6007	129
13.6569	117
13.7131	125
13.7693	110
13.8255	91
13.8818	118
13.938	103
13.9942	85
14.0504	96
14.1066	116
14.1628	91
14.219	101
14.2753	109
14.3315	98
14.3877	103
14.4439	107
14.5001	88
14.5563	114
14.6126	80
14.6688	85
14.725	80
14.7812	97
14.8374	86
14.8936	81
14.9498	90
15.006	82
15.0623	81
15.1185	79
15.1747	90
15.2309	87
15.2871	90
15.3433	73
15.3995	66
15.4558	94
15.512	81
15.5682	81
15.6244	76
15.6806	83
15.7368	73
15.793	70
15.8492	88
15.9055	66
15.9617	65
16.0179	59
16.0741	86
16.1303	74
16.1865	61
16.2427	74
16.299	70
16.3552	86
16.4114	75
16.4676	71
16.5238	75
16.58	67
16.6362	85
16.6925	68
16.7487	65
16.8049	83
16.8611	65
16.9173	72
16.9735	67
17.0297	94
17.086	62
17.1422	59
17.1984	67
17.2546	66
17.3108	86
17.367	65
17.4232	59
17.4794	83
17.5357	61
17.5919	89
17.6481	79
17.7043	77
17.7605	74
17.8167	70
17.8729	58
17.9292	59
17.9854	74
18.0416	49
18.0978	58
18.154	86
18.2102	71
18.2664	71
18.3226	72
18.3789	67
18.4351	75
18.4913	59
18.5475	66
18.6037	56
18.6599	65
18.7161	63
18.7724	62
18.8286	72
18.8848	56
18.941	52
18.9972	68
19.0534	46
19.1096	54
19.1659	73
19.2221	57
19.2783	50
19.3345	59
19.3907	64
19.4469	67
19.5031	67
19.5593	59
19.6156	70
19.6718	57
19.728	60
19.7842	52
19.8404	70
19.8966	60
19.9529	52
20.0091	54
20.0653	67
20.1215	45
20.1777	51
20.2339	48
20.2901	60
20.3464	62
20.4026	70
20.4588	57
20.515	70
20.5712	67
20.6274	60
20.6836	59
20.7398	42
20.7961	68
20.8523	57
20.9085	52
20.9647	63
21.0209	72
21.0771	46
21.1333	83
21.1896	58
21.2458	60
21.302	65
21.3582	61
21.4144	72
21.4706	55
21.5268	45
21.5831	70
21.6393	59
21.6955	63
21.7517	70
21.8079	57
21.8641	48
21.9203	53
21.9765	67
22.0328	62
22.089	61
22.1452	50
22.2014	59
22.2576	56
22.3138	59
22.37	58
22.4262	44
22.4825	59
22.5387	64
22.5949	60
22.6511	63
22.7073	57
22.7635	55
22.8197	60
22.876	66
22.9322	55
22.9884	61
23.0446	56
23.1008	70
23.157	48
23.2132	65
23.2695	50
23.3257	51
23.3819	51
23.4381	60
23.4943	40
23.5505	41
23.6067	49
23.663	50
23.7192	60
23.7754	44
23.8316	53
23.8878	60
23.944	53
24.0002	66
24.0565	47
24.1127	60
24.1689	51
24.2251	50
24.2813	62
24.3375	51
24.3937	48
24.45	58
24.5062	43
24.5624	47
24.6186	60
24.6748	52
24.731	52
24.7872	54
24.8434	48
24.8997	57
24.9559	47
25.0121	70
25.0683	53
25.1245	48
25.1807	62
25.2369	55
25.2932	63
25.3494	58
25.4056	72
25.4618	56
25.518	55
25.5742	58
25.6304	50
25.6867	42
25.7429	68
25.7991	67
25.8553	54
25.9115	68
25.9677	62
26.0239	49
26.0801	53
26.1364	47
26.1926	55
26.2488	47
26.305	50
26.3612	57
26.4174	49
26.4736	66
26.5299	59
26.5861	49
26.6423	31
26.6985	52
26.7547	42
26.8109	44
26.8671	46
26.9233	54
26.9796	49
27.0358	49
27.092	45
27.1482	46
27.2044	36
27.2606	39
27.3168	45
27.3731	57
27.4293	56
27.4855	37
27.5417	42
27.5979	38
27.6541	35
27.7103	37
27.7666	47
27.8228	49
27.879	65
27.9352	46
27.9914	38
28.0476	49
28.1038	44
28.16	52
28.2163	40
28.2725	48
28.3287	44
28.3849	45
28.4411	50
28.4973	55
28.5536	43
28.6098	56
28.666	50
28.7222	49
28.7784	37
28.8346	44
28.8908	35
28.9471	60
29.0033	41
29.0595	38
29.1157	41
29.1719	41
29.2281	40
29.2843	48
29.3405	40
29.3968	39
29.453	46
29.5092	41
29.5654	39
29.6216	50
29.6778	39
29.734	51
29.7903	40
29.8465	49
29.9027	32
29.9589	51
30.0151	39
30.0713	42
30.1275	37
30.1837	45
30.24	50
30.2962	48
30.3524	33
30.4086	44
30.4648	47
30.521	48
30.5772	37
30.6335	44
30.6897	35
30.7459	51
30.8021	43
30.8583	37
30.9145	32
30.9707	35
31.0269	40
31.0832	33
31.1394	42
31.1956	40
31.2518	32
31.308	49
31.3642	49
31.4204	37
31.4767	40
31.5329	51
31.5891	51
31.6453	39
31.7015	40
31.7577	47
31.8139	45
31.8702	41
31.9264	39
31.9826	43
32.0388	41
32.095	39
32.1512	28
32.2074	40
32.2637	31
32.3199	32
32.3761	37
32.4323	32
32.4885	41
32.5447	37
32.6009	30
32.6572	27
32.7134	31
32.7696	39
32.8258	39
32.882	41
32.9382	42
32.9944	34
33.0506	43
33.1069	49
33.1631	45
33.2193	32
33.2755	32
33.3317	39
33.3879	34
33.4441	24
33.5004	33
33.5566	40
33.6128	36
33.669	34
33.7252	42
33.7814	31
33.8376	27
33.8939	41
33.9501	29
34.0063	30
34.0625	32
34.1187	35
34.1749	34
34.2311	34
34.2874	30
34.3436	37
34.3998	32
34.456	35
34.5122	30
34.5684	36
34.6246	44
34.6808	50
34.7371	32
34.7933	23
34.8495	35
34.9057	36
34.9619	34
35.0181	41
35.0743	31
35.1305	39
35.1868	47
35.243	34
35.2992	36
35.3554	42
35.4116	33
35.4678	39
35.5241	40
35.5803	40
35.6365	39
35.6927	32
35.7489	44
35.8051	35
35.8613	34
35.9175	38
35.9738	27
36.03	39
36.0862	30
36.1424	35
36.1986	26
36.2548	40
36.311	39
36.3673	25
36.4235	34
36.4797	35
36.5359	38
36.5921	31
36.6483	34
36.7045	29
36.7608	38
36.817	40
36.8732	29
36.9294	32
36.9856	30
37.0418	32
37.098	42
37.1542	42
37.2105	45
37.2667	25
37.3229	28
37.3791	39
37.4353	42
37.4915	46
37.5477	35
37.604	27
37.6602	35
37.7164	40
37.7726	34
37.8288	31
37.885	31
37.9412	35
37.9975	27
38.0537	30
38.1099	29
38.1661	35
38.2223	28
38.2785	36
38.3347	33
38.3909	31
38.4472	29
38.5034	31
38.5596	22
38.6158	44
38.672	34
38.7282	38
38.7844	32
38.8407	43
38.8969	19
38.9531	33
39.0093	45
39.0655	30
39.1217	33
39.1779	38
39.2342	40
39.2904	36
39.3466	33
39.4028	34
39.459	36
39.5152	29
39.5714	36
39.6277	46
39.6839	32
39.7401	37
39.7963	29
39.8525	32
39.9087	40
39.9649	50
40.0211	40
40.0774	40
40.1336	21
40.1898	39
40.246	35
40.3022	36
40.3584	38
40.4147	36
40.4709	37
40.5271	30
40.5833	36
40.6395	32
40.6957	36
40.7519	39
40.8081	36
40.8644	34
40.9206	40
40.9768	35
41.033	46
41.0892	45
41.1454	37
41.2016	45
41.2578	36
41.3141	29
41.3703	36
41.4265	27
41.4827	43
41.5389	23
41.5951	37
41.6514	39
41.7076	35
41.7638	37
41.82	42
41.8762	33
41.9324	24
41.9886	41
42.0448	27
42.1011	34
42.1573	33
42.2135	34
42.2697	31
42.3259	37
42.3821	22
42.4383	46
42.4945	39
42.5508	34
42.607	34
42.6632	29
42.7194	36
42.7756	37
42.8318	43
42.888	38
42.9443	32
43.0005	41
43.0567	42
43.1129	37
43.1691	41
43.2253	32
43.2815	55
43.3378	53
43.394	61
43.4502	52
43.5064	52
43.5626	37
43.6188	36
43.675	38
43.7313	37
43.7875	47
43.8437	31
43.8999	41
43.9561	39
44.0123	47
44.0685	38
44.1247	43
44.181	48
44.2372	30
44.2934	32
44.3496	40
44.4058	37
44.462	31
44.5183	30
44.5745	42
44.6307	37
44.6869	38
44.7431	48
44.7993	42
44.8555	33
44.9117	39
44.968	48
45.0242	37
45.0804	33
45.1366	32
45.1928	39
45.249	39
45.3052	48
45.3614	35
45.4177	32
45.4739	39
45.5301	39
45.5863	20
45.6425	31
45.6987	37
45.755	42
45.8112	38
45.8674	32
45.9236	38
45.9798	31
46.036	37
46.0922	33
46.1484	43
46.2047	40
46.2609	30
46.3171	45
46.3733	50
46.4295	43
46.4857	37
46.5419	32
46.5981	29
46.6544	37
46.7106	42
46.7668	39
46.823	37
46.8792	35
46.9354	40
46.9916	35
47.0479	34
47.1041	43
47.1603	42
47.2165	37
47.2727	37
47.3289	44
47.3852	40
47.4414	33
47.4976	40
47.5538	38
47.61	41
47.6662	43
47.7224	47
47.7786	34
47.8349	42
47.8911	42
47.9473	28
48.0035	42
48.0597	46
48.1159	44
48.1721	36
48.2283	35
48.2846	36
48.3408	44
48.397	37
48.4532	40
48.5094	44
48.5656	42
48.6219	49
48.6781	39
48.7343	45
48.7905	37
48.8467	44
48.9029	44
48.9591	32
49.0153	42
49.0716	46
49.1278	46
49.184	44
49.2402	33
49.2964	43
49.3526	39
49.4088	43
49.465	48
49.5213	57
49.5775	31
49.6337	55
49.6899	43
49.7461	54
49.8023	40
49.8586	35
49.9148	44
--	--
--	--

[truncated: 9 more sheets: Supplementary Fig.15b, Supplementary Fig.28, Supplementary Fig.30, Supplementary Fig.31, Supplementary Fig.32b, Supplementary Fig.34, Supplementary Fig.35, Supplementary Fig.36, Supplementary Fig.37c]
